# Supplementary material for: pH controlled assembly of a self-complementary halogen-bonded dimer
Source: Chem Sci. 2016 Sep 19;8(2):938–45. doi: 10.1039/c6sc03696a (PMC5452264; doi:10.1039/c6sc03696a)
Supplement: Supplementary file 2 [file SC-008-C6SC03696A-s002.cif]

# Electronic Supplementary Material (ESI) for Chemical Science.
# This journal is © The Royal Society of Chemistry 2016

####################################################################### 
# 
# This file contains crystal structure data downloaded from the 
# Cambridge Structural Database (CSD) hosted by the Cambridge 
# Crystallographic Data Centre (CCDC).
# 
# Full information about CCDC data access policies and citation 
# guidelines are available at http://www.ccdc.cam.ac.uk/access/V1 
# 
# Audit and citation data items may have been added by the CCDC. 
# Please retain this information to preserve the provenance of 
# this file and to allow appropriate attribution of the data. 
# 
#######################################################################

data_1
_database_code_depnum_ccdc_archive 'CCDC 1488032'
_audit_update_record             
;
2016-06-28 deposited with the CCDC.
2016-09-19 downloaded from the CCDC.
;
_audit_creation_date             2015-11-18
_audit_creation_method           'by CrystalStructure 4.1'


_chemical_formula_sum            'C34 H33 F4 I N4 O'
_chemical_formula_moiety         'C27 H25 F4 I N4 O, C7 H8'
_chemical_formula_weight         716.56
_chemical_melting_point          ?

#==============================================================================
# CRYSTAL DATA
_space_group_crystal_system      monoclinic
_space_group_name_H-M_alt        P21/n
_space_group_name_Hall           '-P 2yn'
_space_group_IT_number           14
loop_
_space_group_symop_id
_space_group_symop_operation_xyz
1 +X,+Y,+Z
2 1/2-X,1/2+Y,1/2-Z
3 -X,-Y,-Z
4 -1/2+X,-1/2-Y,-1/2+Z
#------------------------------------------------------------------------------
_cell_length_a                   12.469(3)
_cell_length_b                   17.723(4)
_cell_length_c                   15.596(4)
_cell_angle_alpha                90.0000
_cell_angle_beta                 112.991(4)
_cell_angle_gamma                90.0000
_cell_volume                     3172.8(13)
_cell_formula_units_Z            4
_cell_measurement_reflns_used    8873
_cell_measurement_theta_min      1.80
_cell_measurement_theta_max      27.50
_cell_measurement_temperature    93
#------------------------------------------------------------------------------
_exptl_crystal_description       prism
_exptl_crystal_colour            colorless
_exptl_crystal_size_max          0.200
_exptl_crystal_size_mid          0.200
_exptl_crystal_size_min          0.200
_exptl_crystal_density_diffrn    1.500
_exptl_crystal_density_meas      ?
_exptl_crystal_density_method    'not measured'
_exptl_crystal_F_000             1448.00
_exptl_absorpt_coefficient_mu    1.067
_exptl_absorpt_correction_type   multi-scan
_exptl_absorpt_process_details   'REQAB (Rigaku, 1998)'
_exptl_absorpt_correction_T_min  0.416
_exptl_absorpt_correction_T_max  0.808

#==============================================================================
# EXPERIMENTAL DATA

_diffrn_ambient_temperature      93
_diffrn_radiation_type           'Mo K\a'
_diffrn_radiation_wavelength     0.71075
_diffrn_measurement_device_type  'Rigaku XtaLAB P200'
_diffrn_measurement_method       \w
_diffrn_detector_area_resol_mean 5.814
_diffrn_reflns_number            36305
_diffrn_reflns_av_R_equivalents  0.1242
_diffrn_reflns_theta_max         25.335
_diffrn_reflns_theta_min         1.825
_diffrn_reflns_theta_full        25.242
_diffrn_measured_fraction_theta_max 0.972
_diffrn_measured_fraction_theta_full 0.972
_diffrn_reflns_Laue_measured_fraction_max 0.972
_diffrn_reflns_Laue_measured_fraction_full 0.972
_diffrn_reflns_point_group_measured_fraction_max 0.972
_diffrn_reflns_point_group_measured_fraction_full 0.972
_diffrn_reflns_limit_h_min       -15
_diffrn_reflns_limit_h_max       15
_diffrn_reflns_limit_k_min       -19
_diffrn_reflns_limit_k_max       21
_diffrn_reflns_limit_l_min       -18
_diffrn_reflns_limit_l_max       18
_diffrn_standards_number         0
_diffrn_standards_interval_count .
_diffrn_standards_decay_%        ?

#==============================================================================
# REFINEMENT DATA

_refine_special_details          
;
    Refinement was performed using all reflections. The weighted 
    R-factor (wR) and goodness of fit (S) are based on F^2^.
    R-factor (gt) are based on F. The threshold expression of
    F^2^ > 2.0 sigma(F^2^) is used only for calculating R-factor (gt).
;
_reflns_number_total             5647
_reflns_number_gt                4641
_reflns_threshold_expression     F^2^>2.0\s(F^2^)
_refine_ls_structure_factor_coef Fsqd
_refine_ls_R_factor_all          0.0589
_refine_ls_R_factor_gt           0.0507
_refine_ls_wR_factor_ref         0.1254
_refine_ls_wR_factor_gt          0.1227
_refine_ls_number_restraints     0
_refine_ls_hydrogen_treatment    constr
_refine_ls_number_reflns         5647
_refine_ls_number_parameters     404
_refine_ls_goodness_of_fit_ref   0.954
_refine_ls_weighting_scheme      calc
_refine_ls_weighting_details     
'w = 1/[\s^2^(Fo^2^)+(0.0848P)^2^] where P=(Fo^2^+2Fc^2^)/3'
_atom_sites_solution_hydrogens   geom
_atom_sites_solution_primary     direct
_atom_sites_solution_secondary   difmap
_refine_ls_shift/su_max          0.000
_refine_diff_density_max         3.25
_refine_diff_density_min         -1.32
_refine_ls_extinction_method     none
_refine_ls_extinction_coef       ?

loop_
_atom_type_symbol
_atom_type_description
_atom_type_scat_dispersion_real
_atom_type_scat_dispersion_imag
_atom_type_scat_source
C C 0.0033 0.0016
;
International Tables for Crystallography
(Vol. C, Tables 4.2.6.8 and 6.1.1.4)
;
H H 0.0000 0.0000
;
International Tables for Crystallography
(Vol. C, Table 6.1.1.4)
;
F F 0.0171 0.0103
;
International Tables for Crystallography
(Vol. C, Tables 4.2.6.8 and 6.1.1.4)
;
I I -0.4742 1.8119
;
International Tables for Crystallography
(Vol. C, Tables 4.2.6.8 and 6.1.1.4)
;
N N 0.0061 0.0033
;
International Tables for Crystallography
(Vol. C, Tables 4.2.6.8 and 6.1.1.4)
;
O O 0.0106 0.0060
;
International Tables for Crystallography
(Vol. C, Tables 4.2.6.8 and 6.1.1.4)
;

#==============================================================================
# ATOMIC COORDINATES AND THERMAL PARAMETERS

loop_
_atom_site_label
_atom_site_type_symbol
_atom_site_fract_x
_atom_site_fract_y
_atom_site_fract_z
_atom_site_U_iso_or_equiv
_atom_site_adp_type
_atom_site_occupancy
_atom_site_site_symmetry_order
_atom_site_calc_flag
_atom_site_refinement_flags_posn
_atom_site_refinement_flags_adp
_atom_site_refinement_flags_occupancy
_atom_site_disorder_assembly
_atom_site_disorder_group
I1 I 0.09471(2) 0.10994(2) 0.02261(2) 0.02072(12) Uani 1 1 d . . . . .
F21 F 0.1422(2) 0.01794(14) -0.17758(19) 0.0283(6) Uani 1 1 d . . . . .
F22 F 0.1783(2) 0.09284(14) -0.31437(18) 0.0277(6) Uani 1 1 d . . . . .
F24 F 0.5101(2) 0.20951(13) -0.09054(18) 0.0258(6) Uani 1 1 d . . . . .
F25 F 0.4813(2) 0.12809(14) 0.04392(18) 0.0248(6) Uani 1 1 d . . . . .
O29 O 0.4155(3) 0.28889(19) -0.4961(2) 0.0327(8) Uani 1 1 d . . . . .
N17 N 0.3008(3) 0.02519(19) 0.0065(3) 0.0219(8) Uani 1 1 d . . . . .
N18 N 0.3761(3) -0.0342(2) 0.0402(3) 0.0264(8) Uani 1 1 d . . . . .
N19 N 0.3523(3) -0.0642(2) 0.1074(3) 0.0237(8) Uani 1 1 d . . . . .
N26 N 0.3648(3) 0.19147(19) -0.2785(3) 0.0209(8) Uani 1 1 d . . . . .
C1 C 0.2190(4) -0.0450(2) 0.1912(3) 0.0200(9) Uani 1 1 d . . . . .
C2 C 0.1994(4) 0.0108(2) 0.2452(3) 0.0203(9) Uani 1 1 d . . . . .
H2 H 0.2189 0.0616 0.2380 0.024 Uiso 1 1 calc R U . . .
C3 C 0.1514(4) -0.0063(2) 0.3103(3) 0.0200(9) Uani 1 1 d . . . . .
C4 C 0.1240(4) -0.0821(2) 0.3186(3) 0.0204(9) Uani 1 1 d . . . . .
H4 H 0.0901 -0.0948 0.3617 0.024 Uiso 1 1 calc R U . . .
C5 C 0.1451(3) -0.1396(2) 0.2652(3) 0.0193(9) Uani 1 1 d . . . . .
C6 C 0.1934(4) -0.1203(2) 0.2015(3) 0.0190(9) Uani 1 1 d . . . . .
H6 H 0.2089 -0.1583 0.1650 0.023 Uiso 1 1 calc R U . . .
C7 C 0.1304(4) 0.0580(2) 0.3686(3) 0.0231(9) Uani 1 1 d . . . . .
C8 C 0.0565(4) 0.1198(2) 0.3021(4) 0.0285(11) Uani 1 1 d . . . . .
H8A H 0.0440 0.1614 0.3386 0.034 Uiso 1 1 calc R U . . .
H8B H -0.0189 0.0987 0.2615 0.034 Uiso 1 1 calc R U . . .
H8C H 0.0974 0.1387 0.2640 0.034 Uiso 1 1 calc R U . . .
C9 C 0.2487(4) 0.0907(3) 0.4331(4) 0.0303(11) Uani 1 1 d . . . . .
H9A H 0.2948 0.0513 0.4757 0.036 Uiso 1 1 calc R U . . .
H9B H 0.2361 0.1326 0.4692 0.036 Uiso 1 1 calc R U . . .
H9C H 0.2906 0.1091 0.3956 0.036 Uiso 1 1 calc R U . . .
C10 C 0.0663(4) 0.0307(3) 0.4295(4) 0.0286(10) Uani 1 1 d . . . . .
H10A H 0.0522 0.0737 0.4632 0.034 Uiso 1 1 calc R U . . .
H10B H 0.1142 -0.0068 0.4742 0.034 Uiso 1 1 calc R U . . .
H10C H -0.0082 0.0080 0.3899 0.034 Uiso 1 1 calc R U . . .
C11 C 0.1096(4) -0.2213(2) 0.2752(3) 0.0217(9) Uani 1 1 d . . . . .
C12 C 0.1532(5) -0.2438(3) 0.3778(3) 0.0316(11) Uani 1 1 d . . . . .
H12A H 0.1160 -0.2118 0.4096 0.038 Uiso 1 1 calc R U . . .
H12B H 0.2379 -0.2372 0.4070 0.038 Uiso 1 1 calc R U . . .
H12C H 0.1336 -0.2967 0.3827 0.038 Uiso 1 1 calc R U . . .
C13 C -0.0240(4) -0.2270(3) 0.2328(4) 0.0312(11) Uani 1 1 d . . . . .
H13A H -0.0533 -0.2130 0.1668 0.037 Uiso 1 1 calc R U . . .
H13B H -0.0564 -0.1927 0.2658 0.037 Uiso 1 1 calc R U . . .
H13C H -0.0474 -0.2789 0.2387 0.037 Uiso 1 1 calc R U . . .
C14 C 0.1584(4) -0.2779(3) 0.2255(4) 0.0277(10) Uani 1 1 d . . . . .
H14A H 0.1268 -0.2669 0.1586 0.033 Uiso 1 1 calc R U . . .
H14B H 0.1361 -0.3292 0.2355 0.033 Uiso 1 1 calc R U . . .
H14C H 0.2435 -0.2740 0.2506 0.033 Uiso 1 1 calc R U . . .
C15 C 0.2637(4) -0.0245(2) 0.1196(3) 0.0197(9) Uani 1 1 d . . . . .
C16 C 0.2299(4) 0.0322(2) 0.0552(3) 0.0200(9) Uani 1 1 d . . . . .
C20 C 0.3111(4) 0.0711(2) -0.0647(3) 0.0210(9) Uani 1 1 d . . . . .
C21 C 0.2339(4) 0.0646(2) -0.1554(3) 0.0224(9) Uani 1 1 d . . . . .
C22 C 0.2510(4) 0.1035(2) -0.2264(3) 0.0206(9) Uani 1 1 d . . . . .
C23 C 0.3453(4) 0.1528(2) -0.2059(3) 0.0208(9) Uani 1 1 d . . . . .
C24 C 0.4203(4) 0.1606(2) -0.1138(3) 0.0222(9) Uani 1 1 d . . . . .
C25 C 0.4058(4) 0.1199(2) -0.0437(3) 0.0200(9) Uani 1 1 d . . . . .
C27 C 0.2808(4) 0.2372(2) -0.3394(3) 0.0229(9) Uani 1 1 d . . . . .
H27 H 0.2104 0.2451 -0.3306 0.028 Uiso 1 1 calc R U . . .
C28 C 0.2953(4) 0.2711(2) -0.4112(3) 0.0257(10) Uani 1 1 d . . . . .
H28 H 0.2353 0.3026 -0.4519 0.031 Uiso 1 1 calc R U . . .
C29 C 0.4022(4) 0.2602(2) -0.4280(3) 0.0245(10) Uani 1 1 d . . . . .
C30 C 0.4874(4) 0.2130(2) -0.3605(3) 0.0252(10) Uani 1 1 d . . . . .
H30 H 0.5598 0.2047 -0.3659 0.030 Uiso 1 1 calc R U . . .
C31 C 0.4686(4) 0.1799(2) -0.2897(3) 0.0226(9) Uani 1 1 d . . . . .
H31 H 0.5268 0.1484 -0.2471 0.027 Uiso 1 1 calc R U . . .
C41 C 0.5752(5) 0.0970(3) 0.4726(4) 0.0436(14) Uani 1 1 d . . . . .
H41A H 0.5419 0.1473 0.4712 0.052 Uiso 1 1 calc R U . . .
H41B H 0.6403 0.0893 0.5327 0.052 Uiso 1 1 calc R U . . .
H41C H 0.5154 0.0587 0.4642 0.052 Uiso 1 1 calc R U . . .
C42 C 0.6186(4) 0.0906(3) 0.3952(4) 0.0314(11) Uani 1 1 d . . . . .
C43 C 0.5560(4) 0.0519(3) 0.3123(4) 0.0365(12) Uani 1 1 d . . . . .
H43 H 0.4869 0.0257 0.3061 0.044 Uiso 1 1 calc R U . . .
C44 C 0.5923(5) 0.0512(3) 0.2403(4) 0.0368(12) Uani 1 1 d . . . . .
H44 H 0.5484 0.0245 0.1848 0.044 Uiso 1 1 calc R U . . .
C45 C 0.6937(5) 0.0894(3) 0.2480(4) 0.0360(12) Uani 1 1 d . . . . .
H45 H 0.7173 0.0902 0.1970 0.043 Uiso 1 1 calc R U . . .
C46 C 0.7592(4) 0.1259(3) 0.3294(4) 0.0339(12) Uani 1 1 d . . . . .
H46 H 0.8297 0.1504 0.3359 0.041 Uiso 1 1 calc R U . . .
C47 C 0.7211(4) 0.1265(3) 0.4024(4) 0.0348(12) Uani 1 1 d . . . . .
H47 H 0.7662 0.1521 0.4584 0.042 Uiso 1 1 calc R U . . .

loop_
_atom_site_aniso_label
_atom_site_aniso_U_11
_atom_site_aniso_U_22
_atom_site_aniso_U_33
_atom_site_aniso_U_23
_atom_site_aniso_U_13
_atom_site_aniso_U_12
I1 0.01789(17) 0.02068(17) 0.0299(2) 0.00140(11) 0.01622(13) 0.00242(11)
F21 0.0210(13) 0.0297(13) 0.0399(16) 0.0002(11) 0.0182(12) -0.0080(10)
F22 0.0244(13) 0.0328(14) 0.0282(16) 0.0010(11) 0.0130(12) -0.0033(11)
F24 0.0228(13) 0.0248(13) 0.0341(16) -0.0007(11) 0.0158(11) -0.0069(10)
F25 0.0246(13) 0.0297(13) 0.0235(15) 0.0003(10) 0.0130(12) -0.0002(10)
O29 0.0337(19) 0.0395(19) 0.0304(19) 0.0015(15) 0.0184(15) -0.0120(15)
N17 0.0202(18) 0.0230(17) 0.032(2) 0.0053(15) 0.0202(17) 0.0055(14)
N18 0.0242(19) 0.0259(19) 0.040(2) 0.0061(17) 0.0240(18) 0.0062(15)
N19 0.0197(18) 0.0249(18) 0.035(2) 0.0061(16) 0.0201(17) 0.0036(15)
N26 0.0192(18) 0.0240(18) 0.026(2) 0.0037(15) 0.0155(16) 0.0000(14)
C1 0.0151(19) 0.024(2) 0.025(2) 0.0031(17) 0.0125(18) -0.0004(16)
C2 0.017(2) 0.019(2) 0.028(3) 0.0023(17) 0.0137(19) -0.0001(16)
C3 0.014(2) 0.021(2) 0.027(2) 0.0014(17) 0.0098(18) 0.0007(16)
C4 0.018(2) 0.022(2) 0.026(3) 0.0017(17) 0.0153(18) -0.0006(16)
C5 0.0138(19) 0.021(2) 0.026(2) 0.0010(17) 0.0100(18) 0.0011(16)
C6 0.016(2) 0.021(2) 0.024(2) -0.0026(17) 0.0130(18) 0.0014(15)
C7 0.022(2) 0.022(2) 0.033(3) -0.0028(18) 0.017(2) -0.0024(17)
C8 0.031(3) 0.021(2) 0.044(3) -0.0021(19) 0.025(2) 0.0020(18)
C9 0.029(3) 0.029(2) 0.040(3) -0.007(2) 0.021(2) -0.0057(19)
C10 0.031(3) 0.024(2) 0.043(3) -0.005(2) 0.028(2) -0.0023(19)
C11 0.021(2) 0.018(2) 0.033(3) 0.0016(17) 0.018(2) 0.0004(16)
C12 0.039(3) 0.022(2) 0.041(3) 0.005(2) 0.024(2) 0.001(2)
C13 0.023(2) 0.024(2) 0.052(3) 0.001(2) 0.021(2) -0.0010(18)
C14 0.028(2) 0.022(2) 0.039(3) -0.0010(19) 0.021(2) -0.0013(18)
C15 0.019(2) 0.020(2) 0.027(2) -0.0027(17) 0.0160(19) -0.0005(16)
C16 0.019(2) 0.022(2) 0.026(2) -0.0001(17) 0.0154(18) -0.0011(16)
C20 0.022(2) 0.020(2) 0.029(3) 0.0027(17) 0.019(2) 0.0043(17)
C21 0.018(2) 0.020(2) 0.035(3) 0.0009(18) 0.017(2) -0.0011(16)
C22 0.017(2) 0.023(2) 0.025(3) 0.0024(17) 0.0120(19) 0.0025(16)
C23 0.018(2) 0.022(2) 0.031(3) 0.0034(18) 0.0187(19) 0.0043(16)
C24 0.018(2) 0.021(2) 0.034(3) -0.0008(18) 0.018(2) -0.0003(17)
C25 0.017(2) 0.023(2) 0.025(3) 0.0018(17) 0.014(2) 0.0054(16)
C27 0.016(2) 0.025(2) 0.031(3) 0.0006(18) 0.0125(19) -0.0006(17)
C28 0.024(2) 0.026(2) 0.030(3) 0.0027(19) 0.013(2) -0.0013(18)
C29 0.024(2) 0.030(2) 0.023(2) -0.0035(18) 0.0129(19) -0.0086(18)
C30 0.025(2) 0.029(2) 0.030(3) -0.0022(19) 0.020(2) -0.0041(18)
C31 0.018(2) 0.025(2) 0.030(3) 0.0006(18) 0.0156(19) -0.0006(17)
C41 0.038(3) 0.056(3) 0.043(4) 0.007(3) 0.022(3) 0.009(3)
C42 0.024(2) 0.033(2) 0.038(3) 0.005(2) 0.014(2) 0.008(2)
C43 0.028(2) 0.028(2) 0.054(4) 0.005(2) 0.016(2) 0.003(2)
C44 0.046(3) 0.025(2) 0.037(3) 0.001(2) 0.014(2) 0.005(2)
C45 0.045(3) 0.030(2) 0.041(3) 0.004(2) 0.026(3) 0.014(2)
C46 0.024(2) 0.035(3) 0.048(3) 0.004(2) 0.020(2) 0.006(2)
C47 0.026(3) 0.041(3) 0.033(3) -0.002(2) 0.007(2) 0.007(2)

#==============================================================================
_computing_data_collection       'CrystalClear-SM Expert 2.1 b32 (Rigaku, 2014)'
_computing_cell_refinement       'CrystalClear-SM Expert 2.1 b32'
_computing_data_reduction        'CrystalClear-SM Expert 2.1 b32'
_computing_structure_solution    'DIRDIF99-PATTY (Gould, et al., 1999)'
_computing_structure_refinement  'SHELXL2013 (Sheldrick, 2008)'
_computing_publication_material  'CrystalStructure 4.1 (Rigaku, 2014)'
_computing_molecular_graphics    'CrystalStructure 4.1'

#==============================================================================
# MOLECULAR GEOMETRY

_geom_special_details            
;
 All esds (except the esd in the dihedral angle between two l.s. planes)
 are estimated using the full covariance matrix.  The cell esds are taken
 into account individually in the estimation of esds in distances, angles
 and torsion angles; correlations between esds in cell parameters are only
 used when they are defined by crystal symmetry.  An approximate (isotropic)
 treatment of cell esds is used for estimating esds involving l.s. planes.
;

loop_
_geom_bond_atom_site_label_1
_geom_bond_atom_site_label_2
_geom_bond_distance
_geom_bond_site_symmetry_2
_geom_bond_publ_flag
I1 C16 2.081(4) . ?
F21 C21 1.343(5) . ?
F22 C22 1.329(5) . ?
F24 C24 1.350(5) . ?
F25 C25 1.330(5) . ?
O29 C29 1.246(5) . ?
N17 N18 1.371(5) . ?
N17 C16 1.377(5) . ?
N17 C20 1.423(5) . ?
N18 N19 1.308(5) . ?
N19 C15 1.384(5) . ?
N26 C27 1.371(6) . ?
N26 C31 1.387(5) . ?
N26 C23 1.423(5) . ?
C1 C2 1.382(6) . ?
C1 C6 1.395(6) . ?
C1 C15 1.475(6) . ?
C2 C3 1.399(6) . ?
C2 H2 0.9500 . ?
C3 C4 1.404(6) . ?
C3 C7 1.542(6) . ?
C4 C5 1.406(6) . ?
C4 H4 0.9500 . ?
C5 C6 1.390(6) . ?
C5 C11 1.540(6) . ?
C6 H6 0.9500 . ?
C7 C9 1.538(6) . ?
C7 C10 1.539(6) . ?
C7 C8 1.542(6) . ?
C8 H8A 0.9800 . ?
C8 H8B 0.9800 . ?
C8 H8C 0.9800 . ?
C9 H9A 0.9800 . ?
C9 H9B 0.9800 . ?
C9 H9C 0.9800 . ?
C10 H10A 0.9800 . ?
C10 H10B 0.9800 . ?
C10 H10C 0.9800 . ?
C11 C12 1.528(7) . ?
C11 C14 1.532(6) . ?
C11 C13 1.537(6) . ?
C12 H12A 0.9800 . ?
C12 H12B 0.9800 . ?
C12 H12C 0.9800 . ?
C13 H13A 0.9800 . ?
C13 H13B 0.9800 . ?
C13 H13C 0.9800 . ?
C14 H14A 0.9800 . ?
C14 H14B 0.9800 . ?
C14 H14C 0.9800 . ?
C15 C16 1.366(6) . ?
C20 C21 1.370(7) . ?
C20 C25 1.395(6) . ?
C21 C22 1.389(6) . ?
C22 C23 1.398(6) . ?
C23 C24 1.381(6) . ?
C24 C25 1.380(6) . ?
C27 C28 1.344(6) . ?
C27 H27 0.9500 . ?
C28 C29 1.467(6) . ?
C28 H28 0.9500 . ?
C29 C30 1.437(7) . ?
C30 C31 1.350(6) . ?
C30 H30 0.9500 . ?
C31 H31 0.9500 . ?
C41 C42 1.508(7) . ?
C41 H41A 0.9800 . ?
C41 H41B 0.9800 . ?
C41 H41C 0.9800 . ?
C42 C47 1.392(7) . ?
C42 C43 1.401(8) . ?
C43 C44 1.364(8) . ?
C43 H43 0.9500 . ?
C44 C45 1.399(8) . ?
C44 H44 0.9500 . ?
C45 C46 1.373(8) . ?
C45 H45 0.9500 . ?
C46 C47 1.394(7) . ?
C46 H46 0.9500 . ?
C47 H47 0.9500 . ?

loop_
_geom_angle_atom_site_label_1
_geom_angle_atom_site_label_2
_geom_angle_atom_site_label_3
_geom_angle
_geom_angle_site_symmetry_1
_geom_angle_site_symmetry_3
_geom_angle_publ_flag
N18 N17 C16 110.4(3) . . ?
N18 N17 C20 118.7(3) . . ?
C16 N17 C20 130.7(4) . . ?
N19 N18 N17 106.5(3) . . ?
N18 N19 C15 110.3(3) . . ?
C27 N26 C31 119.9(4) . . ?
C27 N26 C23 121.0(3) . . ?
C31 N26 C23 119.1(3) . . ?
C2 C1 C6 120.7(4) . . ?
C2 C1 C15 119.6(4) . . ?
C6 C1 C15 119.7(4) . . ?
C1 C2 C3 121.0(4) . . ?
C1 C2 H2 119.5 . . ?
C3 C2 H2 119.5 . . ?
C2 C3 C4 117.6(4) . . ?
C2 C3 C7 119.1(4) . . ?
C4 C3 C7 123.3(4) . . ?
C3 C4 C5 122.1(4) . . ?
C3 C4 H4 119.0 . . ?
C5 C4 H4 119.0 . . ?
C6 C5 C4 118.5(4) . . ?
C6 C5 C11 121.8(4) . . ?
C4 C5 C11 119.6(4) . . ?
C5 C6 C1 120.1(4) . . ?
C5 C6 H6 119.9 . . ?
C1 C6 H6 119.9 . . ?
C9 C7 C10 108.1(4) . . ?
C9 C7 C8 109.9(4) . . ?
C10 C7 C8 108.7(4) . . ?
C9 C7 C3 108.9(3) . . ?
C10 C7 C3 112.3(3) . . ?
C8 C7 C3 108.9(4) . . ?
C7 C8 H8A 109.5 . . ?
C7 C8 H8B 109.5 . . ?
H8A C8 H8B 109.5 . . ?
C7 C8 H8C 109.5 . . ?
H8A C8 H8C 109.5 . . ?
H8B C8 H8C 109.5 . . ?
C7 C9 H9A 109.5 . . ?
C7 C9 H9B 109.5 . . ?
H9A C9 H9B 109.5 . . ?
C7 C9 H9C 109.5 . . ?
H9A C9 H9C 109.5 . . ?
H9B C9 H9C 109.5 . . ?
C7 C10 H10A 109.5 . . ?
C7 C10 H10B 109.5 . . ?
H10A C10 H10B 109.5 . . ?
C7 C10 H10C 109.5 . . ?
H10A C10 H10C 109.5 . . ?
H10B C10 H10C 109.5 . . ?
C12 C11 C14 108.1(4) . . ?
C12 C11 C13 108.5(4) . . ?
C14 C11 C13 108.5(4) . . ?
C12 C11 C5 110.7(4) . . ?
C14 C11 C5 112.2(3) . . ?
C13 C11 C5 108.9(3) . . ?
C11 C12 H12A 109.5 . . ?
C11 C12 H12B 109.5 . . ?
H12A C12 H12B 109.5 . . ?
C11 C12 H12C 109.5 . . ?
H12A C12 H12C 109.5 . . ?
H12B C12 H12C 109.5 . . ?
C11 C13 H13A 109.5 . . ?
C11 C13 H13B 109.5 . . ?
H13A C13 H13B 109.5 . . ?
C11 C13 H13C 109.5 . . ?
H13A C13 H13C 109.5 . . ?
H13B C13 H13C 109.5 . . ?
C11 C14 H14A 109.5 . . ?
C11 C14 H14B 109.5 . . ?
H14A C14 H14B 109.5 . . ?
C11 C14 H14C 109.5 . . ?
H14A C14 H14C 109.5 . . ?
H14B C14 H14C 109.5 . . ?
C16 C15 N19 107.8(4) . . ?
C16 C15 C1 129.8(4) . . ?
N19 C15 C1 122.5(4) . . ?
C15 C16 N17 105.0(4) . . ?
C15 C16 I1 130.8(3) . . ?
N17 C16 I1 124.0(3) . . ?
C21 C20 C25 118.9(4) . . ?
C21 C20 N17 121.1(4) . . ?
C25 C20 N17 119.8(4) . . ?
F21 C21 C20 120.1(4) . . ?
F21 C21 C22 118.7(4) . . ?
C20 C21 C22 121.1(4) . . ?
F22 C22 C21 119.8(4) . . ?
F22 C22 C23 119.9(4) . . ?
C21 C22 C23 120.3(4) . . ?
C24 C23 C22 117.9(4) . . ?
C24 C23 N26 121.5(4) . . ?
C22 C23 N26 120.6(4) . . ?
F24 C24 C25 118.4(4) . . ?
F24 C24 C23 119.9(4) . . ?
C25 C24 C23 121.8(4) . . ?
F25 C25 C24 119.8(4) . . ?
F25 C25 C20 120.2(4) . . ?
C24 C25 C20 119.9(4) . . ?
C28 C27 N26 121.8(4) . . ?
C28 C27 H27 119.1 . . ?
N26 C27 H27 119.1 . . ?
C27 C28 C29 121.2(4) . . ?
C27 C28 H28 119.4 . . ?
C29 C28 H28 119.4 . . ?
O29 C29 C30 123.7(4) . . ?
O29 C29 C28 122.1(4) . . ?
C30 C29 C28 114.2(4) . . ?
C31 C30 C29 122.5(4) . . ?
C31 C30 H30 118.8 . . ?
C29 C30 H30 118.8 . . ?
C30 C31 N26 120.5(4) . . ?
C30 C31 H31 119.7 . . ?
N26 C31 H31 119.7 . . ?
C42 C41 H41A 109.5 . . ?
C42 C41 H41B 109.5 . . ?
H41A C41 H41B 109.5 . . ?
C42 C41 H41C 109.5 . . ?
H41A C41 H41C 109.5 . . ?
H41B C41 H41C 109.5 . . ?
C47 C42 C43 117.4(5) . . ?
C47 C42 C41 120.4(5) . . ?
C43 C42 C41 122.1(5) . . ?
C44 C43 C42 121.3(5) . . ?
C44 C43 H43 119.3 . . ?
C42 C43 H43 119.3 . . ?
C43 C44 C45 120.3(5) . . ?
C43 C44 H44 119.9 . . ?
C45 C44 H44 119.9 . . ?
C46 C45 C44 119.8(5) . . ?
C46 C45 H45 120.1 . . ?
C44 C45 H45 120.1 . . ?
C45 C46 C47 119.3(5) . . ?
C45 C46 H46 120.3 . . ?
C47 C46 H46 120.3 . . ?
C42 C47 C46 121.7(5) . . ?
C42 C47 H47 119.2 . . ?
C46 C47 H47 119.2 . . ?

loop_
_geom_torsion_atom_site_label_1
_geom_torsion_atom_site_label_2
_geom_torsion_atom_site_label_3
_geom_torsion_atom_site_label_4
_geom_torsion
_geom_torsion_site_symmetry_1
_geom_torsion_site_symmetry_2
_geom_torsion_site_symmetry_3
_geom_torsion_site_symmetry_4
_geom_torsion_publ_flag
C16 N17 N18 N19 0.8(5) . . . . ?
C20 N17 N18 N19 176.8(4) . . . . ?
N17 N18 N19 C15 -1.2(5) . . . . ?
C6 C1 C2 C3 -1.2(7) . . . . ?
C15 C1 C2 C3 176.6(4) . . . . ?
C1 C2 C3 C4 0.0(6) . . . . ?
C1 C2 C3 C7 -179.6(4) . . . . ?
C2 C3 C4 C5 1.0(6) . . . . ?
C7 C3 C4 C5 -179.4(4) . . . . ?
C3 C4 C5 C6 -0.8(6) . . . . ?
C3 C4 C5 C11 -178.1(4) . . . . ?
C4 C5 C6 C1 -0.4(6) . . . . ?
C11 C5 C6 C1 176.8(4) . . . . ?
C2 C1 C6 C5 1.5(6) . . . . ?
C15 C1 C6 C5 -176.4(4) . . . . ?
C2 C3 C7 C9 -65.9(5) . . . . ?
C4 C3 C7 C9 114.6(5) . . . . ?
C2 C3 C7 C10 174.4(4) . . . . ?
C4 C3 C7 C10 -5.2(6) . . . . ?
C2 C3 C7 C8 53.9(5) . . . . ?
C4 C3 C7 C8 -125.6(4) . . . . ?
C6 C5 C11 C12 133.8(4) . . . . ?
C4 C5 C11 C12 -49.0(5) . . . . ?
C6 C5 C11 C14 13.0(6) . . . . ?
C4 C5 C11 C14 -169.8(4) . . . . ?
C6 C5 C11 C13 -107.1(5) . . . . ?
C4 C5 C11 C13 70.1(5) . . . . ?
N18 N19 C15 C16 1.2(5) . . . . ?
N18 N19 C15 C1 -179.4(4) . . . . ?
C2 C1 C15 C16 -45.2(7) . . . . ?
C6 C1 C15 C16 132.7(5) . . . . ?
C2 C1 C15 N19 135.5(4) . . . . ?
C6 C1 C15 N19 -46.6(6) . . . . ?
N19 C15 C16 N17 -0.6(5) . . . . ?
C1 C15 C16 N17 -180.0(4) . . . . ?
N19 C15 C16 I1 174.6(3) . . . . ?
C1 C15 C16 I1 -4.7(7) . . . . ?
N18 N17 C16 C15 -0.1(5) . . . . ?
C20 N17 C16 C15 -175.5(4) . . . . ?
N18 N17 C16 I1 -175.7(3) . . . . ?
C20 N17 C16 I1 8.9(7) . . . . ?
N18 N17 C20 C21 104.1(5) . . . . ?
C16 N17 C20 C21 -80.8(6) . . . . ?
N18 N17 C20 C25 -71.4(5) . . . . ?
C16 N17 C20 C25 103.7(5) . . . . ?
C25 C20 C21 F21 179.9(4) . . . . ?
N17 C20 C21 F21 4.4(6) . . . . ?
C25 C20 C21 C22 2.5(6) . . . . ?
N17 C20 C21 C22 -173.1(4) . . . . ?
F21 C21 C22 F22 -1.3(6) . . . . ?
C20 C21 C22 F22 176.2(4) . . . . ?
F21 C21 C22 C23 179.7(4) . . . . ?
C20 C21 C22 C23 -2.8(6) . . . . ?
F22 C22 C23 C24 -178.3(3) . . . . ?
C21 C22 C23 C24 0.7(6) . . . . ?
F22 C22 C23 N26 -0.5(6) . . . . ?
C21 C22 C23 N26 178.6(4) . . . . ?
C27 N26 C23 C24 -124.8(4) . . . . ?
C31 N26 C23 C24 58.0(6) . . . . ?
C27 N26 C23 C22 57.5(5) . . . . ?
C31 N26 C23 C22 -119.8(4) . . . . ?
C22 C23 C24 F24 -177.8(4) . . . . ?
N26 C23 C24 F24 4.4(6) . . . . ?
C22 C23 C24 C25 1.7(6) . . . . ?
N26 C23 C24 C25 -176.1(4) . . . . ?
F24 C24 C25 F25 -1.8(6) . . . . ?
C23 C24 C25 F25 178.8(4) . . . . ?
F24 C24 C25 C20 177.4(3) . . . . ?
C23 C24 C25 C20 -2.1(6) . . . . ?
C21 C20 C25 F25 179.1(4) . . . . ?
N17 C20 C25 F25 -5.3(6) . . . . ?
C21 C20 C25 C24 -0.1(6) . . . . ?
N17 C20 C25 C24 175.5(4) . . . . ?
C31 N26 C27 C28 0.7(6) . . . . ?
C23 N26 C27 C28 -176.5(4) . . . . ?
N26 C27 C28 C29 0.3(7) . . . . ?
C27 C28 C29 O29 177.3(4) . . . . ?
C27 C28 C29 C30 -1.5(6) . . . . ?
O29 C29 C30 C31 -176.9(4) . . . . ?
C28 C29 C30 C31 1.9(6) . . . . ?
C29 C30 C31 N26 -1.0(7) . . . . ?
C27 N26 C31 C30 -0.4(6) . . . . ?
C23 N26 C31 C30 176.9(4) . . . . ?
C47 C42 C43 C44 -1.7(7) . . . . ?
C41 C42 C43 C44 175.3(5) . . . . ?
C42 C43 C44 C45 0.0(7) . . . . ?
C43 C44 C45 C46 2.1(7) . . . . ?
C44 C45 C46 C47 -2.3(7) . . . . ?
C43 C42 C47 C46 1.5(7) . . . . ?
C41 C42 C47 C46 -175.5(5) . . . . ?
C45 C46 C47 C42 0.5(7) . . . . ?

#==============================================================================
# Additional structures and associated data_? identifiers
# should be added at this point if there is more than one 
# structure analysis in the CIF.

_shelx_res_file                  
;

    shelxl.res created by SHELXL-2014/7

TITL LMDP9
CELL  0.71075 12.46900 17.72300 15.59600 90.00000 112.99100 90.00000
ZERR  4 0.00300 0.00400 0.00400 0.00000 0.00400 0.00000
LATT 1
SYMM 1/2-X, 1/2+Y, 1/2-Z
SFAC C H F I N O
UNIT 136 132 16 4 16 4
OMIT     1   0   1
OMIT     1   1   0
OMIT     1  12   3
OMIT     0   2   0
OMIT     0   0   4
OMIT    -1   0   1
OMIT    -1   1   1
L.S. 20
FMAP 2
PLAN 5
WPDB -2
HTAB
BOND $H
CONF
LIST 4
TEMP -180.0
ACTA
SIZE 0.200 0.200 0.200
WGHT    0.084800
FVAR       0.45438
I1    4    0.094710    0.109938    0.022610    11.00000    0.01789    0.02068 =
         0.02992    0.00140    0.01622    0.00242
F21   3    0.142160    0.017939   -0.177580    11.00000    0.02099    0.02973 =
         0.03994    0.00016    0.01823   -0.00799
F22   3    0.178343    0.092840   -0.314366    11.00000    0.02443    0.03285 =
         0.02823    0.00098    0.01300   -0.00329
F24   3    0.510110    0.209509   -0.090536    11.00000    0.02280    0.02475 =
         0.03411   -0.00074    0.01584   -0.00690
F25   3    0.481267    0.128091    0.043919    11.00000    0.02459    0.02969 =
         0.02349    0.00026    0.01303   -0.00017
O29   6    0.415462    0.288890   -0.496115    11.00000    0.03367    0.03951 =
         0.03038    0.00150    0.01839   -0.01203
N17   5    0.300797    0.025194    0.006517    11.00000    0.02024    0.02302 =
         0.03174    0.00533    0.02022    0.00550
N18   5    0.376111   -0.034151    0.040219    11.00000    0.02422    0.02594 =
         0.03976    0.00609    0.02398    0.00617
N19   5    0.352272   -0.064176    0.107352    11.00000    0.01966    0.02492 =
         0.03506    0.00614    0.02008    0.00356
N26   5    0.364773    0.191472   -0.278471    11.00000    0.01922    0.02401 =
         0.02577    0.00370    0.01553    0.00000
C1    1    0.219038   -0.045018    0.191207    11.00000    0.01507    0.02386 =
         0.02524    0.00309    0.01255   -0.00041
C2    1    0.199439    0.010799    0.245214    11.00000    0.01749    0.01923 =
         0.02844    0.00234    0.01372   -0.00014
AFIX  43
H2    2    0.218876    0.061578    0.238021    11.00000   -1.20000
AFIX   0
C3    1    0.151414   -0.006303    0.310328    11.00000    0.01370    0.02087 =
         0.02703    0.00143    0.00984    0.00071
C4    1    0.123982   -0.082073    0.318616    11.00000    0.01832    0.02229 =
         0.02649    0.00174    0.01533   -0.00055
AFIX  43
H4    2    0.090085   -0.094831    0.361676    11.00000   -1.20000
AFIX   0
C5    1    0.145107   -0.139644    0.265190    11.00000    0.01378    0.02058 =
         0.02576    0.00105    0.01003    0.00114
C6    1    0.193362   -0.120255    0.201548    11.00000    0.01637    0.02089 =
         0.02426   -0.00256    0.01299    0.00136
AFIX  43
H6    2    0.208890   -0.158292    0.165028    11.00000   -1.20000
AFIX   0
C7    1    0.130399    0.058000    0.368560    11.00000    0.02152    0.02158 =
         0.03263   -0.00283    0.01740   -0.00241
C8    1    0.056486    0.119842    0.302100    11.00000    0.03060    0.02077 =
         0.04406   -0.00207    0.02522    0.00197
AFIX 137
H8A   2    0.043997    0.161442    0.338562    11.00000   -1.20000
H8B   2   -0.018902    0.098696    0.261458    11.00000   -1.20000
H8C   2    0.097400    0.138682    0.264049    11.00000   -1.20000
AFIX   0
C9    1    0.248717    0.090736    0.433087    11.00000    0.02869    0.02945 =
         0.04012   -0.00660    0.02137   -0.00573
AFIX 137
H9A   2    0.294800    0.051347    0.475665    11.00000   -1.20000
H9B   2    0.236128    0.132597    0.469151    11.00000   -1.20000
H9C   2    0.290603    0.109119    0.395554    11.00000   -1.20000
AFIX   0
C10   1    0.066340    0.030732    0.429495    11.00000    0.03146    0.02437 =
         0.04272   -0.00471    0.02838   -0.00228
AFIX 137
H10A  2    0.052212    0.073695    0.463250    11.00000   -1.20000
H10B  2    0.114238   -0.006832    0.474177    11.00000   -1.20000
H10C  2   -0.008229    0.007965    0.389867    11.00000   -1.20000
AFIX   0
C11   1    0.109597   -0.221321    0.275246    11.00000    0.02128    0.01777 =
         0.03264    0.00160    0.01759    0.00036
C12   1    0.153195   -0.243775    0.377842    11.00000    0.03937    0.02224 =
         0.04059    0.00495    0.02352    0.00131
AFIX 137
H12A  2    0.116018   -0.211798    0.409582    11.00000   -1.20000
H12B  2    0.237887   -0.237205    0.407013    11.00000   -1.20000
H12C  2    0.133646   -0.296725    0.382733    11.00000   -1.20000
AFIX   0
C13   1   -0.023971   -0.226996    0.232799    11.00000    0.02331    0.02410 =
         0.05197    0.00103    0.02112   -0.00101
AFIX 137
H13A  2   -0.053332   -0.212987    0.166814    11.00000   -1.20000
H13B  2   -0.056403   -0.192729    0.265826    11.00000   -1.20000
H13C  2   -0.047370   -0.278892    0.238683    11.00000   -1.20000
AFIX   0
C14   1    0.158412   -0.277935    0.225506    11.00000    0.02840    0.02224 =
         0.03927   -0.00104    0.02069   -0.00130
AFIX 137
H14A  2    0.126776   -0.266867    0.158635    11.00000   -1.20000
H14B  2    0.136138   -0.329193    0.235486    11.00000   -1.20000
H14C  2    0.243543   -0.273955    0.250585    11.00000   -1.20000
AFIX   0
C15   1    0.263701   -0.024486    0.119623    11.00000    0.01883    0.02031 =
         0.02662   -0.00271    0.01600   -0.00053
C16   1    0.229927    0.032216    0.055164    11.00000    0.01883    0.02165 =
         0.02573   -0.00014    0.01544   -0.00107
C20   1    0.311136    0.071062   -0.064716    11.00000    0.02192    0.02029 =
         0.02884    0.00267    0.01855    0.00429
C21   1    0.233948    0.064598   -0.155426    11.00000    0.01833    0.02000 =
         0.03513    0.00089    0.01724   -0.00106
C22   1    0.251033    0.103453   -0.226423    11.00000    0.01704    0.02263 =
         0.02547    0.00236    0.01198    0.00251
C23   1    0.345273    0.152783   -0.205875    11.00000    0.01828    0.02176 =
         0.03085    0.00340    0.01871    0.00431
C24   1    0.420278    0.160560   -0.113811    11.00000    0.01815    0.02123 =
         0.03435   -0.00082    0.01799   -0.00032
C25   1    0.405751    0.119879   -0.043693    11.00000    0.01740    0.02290 =
         0.02519    0.00175    0.01434    0.00541
C27   1    0.280779    0.237183   -0.339405    11.00000    0.01606    0.02509 =
         0.03074    0.00060    0.01251   -0.00060
AFIX  43
H27   2    0.210398    0.245136   -0.330634    11.00000   -1.20000
AFIX   0
C28   1    0.295307    0.271055   -0.411224    11.00000    0.02377    0.02582 =
         0.02988    0.00268    0.01292   -0.00126
AFIX  43
H28   2    0.235326    0.302561   -0.451856    11.00000   -1.20000
AFIX   0
C29   1    0.402155    0.260229   -0.427973    11.00000    0.02444    0.02969 =
         0.02269   -0.00350    0.01292   -0.00864
C30   1    0.487431    0.212980   -0.360490    11.00000    0.02487    0.02874 =
         0.03049   -0.00216    0.01997   -0.00412
AFIX  43
H30   2    0.559795    0.204725   -0.365926    11.00000   -1.20000
AFIX   0
C31   1    0.468568    0.179888   -0.289664    11.00000    0.01812    0.02508 =
         0.03010    0.00056    0.01555   -0.00063
AFIX  43
H31   2    0.526847    0.148415   -0.247147    11.00000   -1.20000
AFIX   0
C41   1    0.575242    0.097041    0.472598    11.00000    0.03836    0.05576 =
         0.04286    0.00737    0.02245    0.00861
AFIX 137
H41A  2    0.541885    0.147315    0.471221    11.00000   -1.20000
H41B  2    0.640265    0.089328    0.532671    11.00000   -1.20000
H41C  2    0.515382    0.058672    0.464218    11.00000   -1.20000
AFIX   0
C42   1    0.618622    0.090588    0.395190    11.00000    0.02440    0.03317 =
         0.03813    0.00481    0.01371    0.00779
C43   1    0.556029    0.051930    0.312300    11.00000    0.02777    0.02819 =
         0.05379    0.00534    0.01626    0.00287
AFIX  43
H43   2    0.486919    0.025714    0.306073    11.00000   -1.20000
AFIX   0
C44   1    0.592280    0.051154    0.240322    11.00000    0.04591    0.02466 =
         0.03734    0.00074    0.01352    0.00452
AFIX  43
H44   2    0.548427    0.024518    0.184765    11.00000   -1.20000
AFIX   0
C45   1    0.693735    0.089408    0.247971    11.00000    0.04513    0.03032 =
         0.04083    0.00408    0.02581    0.01371
AFIX  43
H45   2    0.717334    0.090180    0.196963    11.00000   -1.20000
AFIX   0
C46   1    0.759160    0.125852    0.329406    11.00000    0.02419    0.03549 =
         0.04770    0.00412    0.02014    0.00564
AFIX  43
H46   2    0.829675    0.150384    0.335943    11.00000   -1.20000
AFIX   0
C47   1    0.721057    0.126482    0.402365    11.00000    0.02616    0.04126 =
         0.03275   -0.00230    0.00675    0.00721
AFIX  43
H47   2    0.766173    0.152071    0.458433    11.00000   -1.20000
AFIX   0
HKLF 4

REM  LMDP9
REM R1 =  0.0507 for    4641 Fo > 4sig(Fo)  and  0.0589 for all    5647 data
REM    404 parameters refined using      0 restraints

END

WGHT      0.0777      0.0000

REM Instructions for potential hydrogen bonds
EQIV $1 -x+1, -y, -z
HTAB C31 N19_$1

REM Highest difference peak  3.250,  deepest hole -1.320,  1-sigma level  0.155
Q1    1   0.0452  0.1089 -0.0429  11.00000  0.05    3.25
Q2    1   0.1450  0.1106  0.0872  11.00000  0.05    2.99
Q3    1   0.1542  0.1100  0.1627  11.00000  0.05    0.72
Q4    1   0.0536 -0.1094  0.0955  11.00000  0.05    0.71
Q5    1   0.2331  0.1096  0.1299  11.00000  0.05    0.61
;

_shelx_res_checksum              84873

_shelx_hkl_file                  
;
  -1   0   0    5.62   10.93
   1   0   0    1.49    9.28
   1   0  -1 2156.04  229.45
   1   0  -1 1575.69  209.97
  -1   0   1 1774.22  203.99
  -1   0   1 2009.43  316.57
   0   1  -112293.76  895.72
   0   1  -1 9620.77  650.55
   0   1  -1 9783.72  602.62
   0   1   110232.12  776.55
   1  -1   0   -0.51    6.39
   1   1   0    0.34    7.74
   1   1   0    0.10   15.61
   1  -1   0   -0.56    6.30
  -1  -1   0 1375.12  444.75
  -1  -1   0   -0.59    6.47
  -1  -1   0   -0.39    4.26
   1  -1   0   -0.66    6.21
  -1  -1   1  603.97  106.71
   1  -1  -1   -0.63    7.29
  -1  -1   1   -0.67    6.44
  -1   1   1    1.31   16.27
  -1  -1   1   -1.08    6.24
   1  -1  -1   -2.34   11.64
  -1   1   1   -0.32    5.16
   1  -1  -1  658.11  214.62
  -1   1   1  600.31  151.61
  -1  -1   1  496.80  112.75
   1   1  -1    0.86    8.53
   1   1  -1  573.62   97.72
   0  -2   0  793.17  179.88
   0   2   0  569.53  107.19
   0  -2   0   -0.28    6.90
  -1   0  -1    5.85   10.23
   1   0  -2    0.83    8.18
  -1   0   2   -0.36    6.86
  -1   0   2    0.53   10.46
   1   0  -2    1.14    6.13
   1   0  -2    2.20    8.35
   1   0  -2   -1.90    7.46
   0  -2   1  223.90   98.88
   0  -2   1  138.30   71.64
   0  -2   1  885.25  154.65
   0  -2  -1   -0.17    6.38
   0  -2  -1 1048.00  209.11
   0  -2   1  826.07  133.01
   0   0  -2  102.61   36.08
   0   0  -2  322.19  151.78
   0   0  -2  284.28  190.70
   0   0  -2  418.98   65.45
   1  -2   0 2922.37  310.21
  -1  -2   0  930.43  117.18
  -1  -2   0 3504.51  592.68
   1  -2   0 1266.62  141.35
  -1  -1  -1 1631.83  267.42
  -1   1  -1 1463.30  197.18
  -1  -1  -1 1622.72  188.17
   1  -1   1 1259.94  158.32
  -1  -1  -1 1387.48  202.04
  -1   1  -1 1472.60  172.55
  -1  -1  -1 1541.58  178.95
   1  -1   1  809.16  114.23
   1   1   1 1099.18  138.38
  -1   1  -1 1459.39  227.78
   1  -1   1 1311.47  177.00
  -1   1  -1 1300.82  225.36
  -1  -2   1    8.91    9.39
   1   2  -1   10.65    9.30
  -1  -2   1    6.83   11.89
   1   2  -1   14.00   16.50
   1  -2  -1   13.28   10.45
   1  -2  -1   13.30   14.43
   1  -2  -1   13.71   19.73
  -1  -2   1   16.00   18.32
  -1  -2   1   18.22   39.49
  -1   2   1   10.35   10.04
   1   2  -1   11.87   15.60
   1  -2  -1    9.27   10.02
   1  -1  -2 1591.68  262.34
   1   1  -2  221.90   81.71
  -1  -1   2 1174.60  165.22
  -1   1   2 1280.36  198.05
   1   1  -2 1101.95  152.15
   1   1  -2 1067.81  138.91
  -1  -1   2 1152.66  150.67
   1  -1  -2 1307.15  360.73
   0  -1  -2    1.53    7.93
   0   1  -2    2.18    7.78
   0   1  -2    1.78    8.28
   0  -1   2    2.17    9.62
   0   1  -2    2.62    8.53
   0  -1  -2    1.20    8.65
   0  -1  -2    1.40    7.09
   0  -1  -2    3.30   10.72
   2   0  -1    3.60    9.39
  -2   0   1    2.70   10.86
   2   0  -1    0.55   12.76
  -2   0   1    2.28   10.74
   2   0  -1    3.24   12.25
   2   0  -1    1.19    8.28
  -2   0   1    1.21    7.77
  -2   0   1    2.30    9.10
   0   3   0    0.39    7.66
   0  -3   0    0.27    7.89
   0   3   0    1.15    8.39
   0   3   0    0.49    6.87
   0  -3   0    0.90    6.25
   0  -3   0    1.16    7.89
  -2   1   1 7100.59  507.33
   2  -1  -1 6552.67  437.59
  -2   1   1 6765.07  426.47
   2  -1  -1 7297.93  491.17
   2   1  -1 5654.71  429.61
  -2  -1   1 6549.70  469.05
  -2   1   1 5982.90  367.72
   2  -1  -1 6013.99  409.73
  -2  -1   1 5962.79  378.05
   2   1  -1 8906.81  529.40
  -2   1   1 6244.29  476.51
  -2  -1   1 6166.29  447.73
   2   1  -1 6248.07  432.93
   2   1  -1 5164.29  499.85
   2  -1  -1 6376.02  457.86
  -2  -1   1 6207.07  557.76
   1  -2   1 1428.40  189.28
  -1   2  -1 1423.79  177.60
   1  -2   1 1423.35  173.65
  -1   2  -1 1555.13  213.11
  -1  -2  -1 1582.32  186.79
  -1   2  -1 1501.92  209.53
  -1   2  -1 1007.87  159.23
  -1  -2  -1 1478.74  215.52
  -1  -2  -1 1302.36  220.49
  -1  -2  -1 1399.37  219.34
   1  -2   1 1448.74  173.80
   1   2  -2  167.88   61.23
  -1  -2   2  129.01   59.53
   1   2  -2  139.11   50.87
  -1  -2   2  155.32   53.79
   1   2  -2  138.01   50.25
   1  -2  -2  183.62   60.50
  -1   2   2  163.76   66.68
   1  -2  -2  152.33  103.69
   1  -2  -2  148.76   78.57
   1  -2  -2  151.31   95.91
  -1  -2   2  159.34   62.85
  -1  -2   2  144.74   51.44
  -2   0   0  535.95  120.68
   2   0   0  580.27  100.73
   2   0   0  577.34   78.38
  -2   0   0  587.74   95.57
  -2   0   0  533.07  111.89
   2   0   0  644.45  113.62
  -2   0   0  430.50  116.59
  -2   0   2  183.29   63.22
   2   0  -2  180.87   63.59
  -2   0   2  154.65   50.56
   2   0  -2  170.69   56.53
  -2   0   2  198.58   72.97
   2   0  -2  168.25   66.19
   2   0  -2  187.82   71.13
   0  -2  -2  547.90  222.04
   0   2  -2  714.79  135.80
   0  -2   2  643.73   93.21
   0  -2  -2  599.97  123.72
   0  -2  -2  673.22  178.82
   0   2  -2  678.06  111.88
   0  -2   2  831.36  126.16
   0  -2  -2  569.56  120.94
   0  -2   2  661.66  110.73
   0   2  -2  613.61  107.09
   0   3  -1  991.34  129.01
   0  -3  -1 1073.58  126.18
   0  -3   1 1019.47  146.89
   0   3   1 1451.45  162.28
   0  -3  -1 1181.41  137.57
   0   3  -1 1190.84  145.34
   0   3  -1 1322.89  142.87
   0   3  -1 1036.25  147.43
   0  -3  -1 1435.56  159.27
   0  -3   1  949.12  122.41
   0  -3  -1 1437.06  205.95
  -2   1   0  195.38   69.18
   2   1   0  281.50   92.54
  -2  -1   0  241.51   98.81
  -2  -1   0  272.28   87.82
  -2   1   0  200.42   94.06
   2  -1   0  199.51   93.50
  -2  -1   0  264.77   99.86
   2   1   0  267.02   96.10
   2  -1   0  273.83   89.22
  -2   1   0  269.69   91.29
  -2  -1   0  259.72   97.11
   2  -1   0  254.42   85.44
  -2   1   0  257.13   93.88
  -2  -1   2 4829.41  307.49
   2   1  -2 5020.44  323.14
   2  -1  -2 4085.66  467.23
  -2  -1   2 4009.22  297.18
   2   1  -2 4235.64  308.47
   2  -1  -2 4333.48  330.04
  -2  -1   2 4918.73  341.68
  -2   1   2 4331.26  274.35
   2   1  -2 3790.77  305.85
  -2   1   2 4125.27  335.79
  -2  -1   2 3588.29  309.25
   2  -1  -2 4590.81  304.14
   2  -1  -2 3884.18  265.70
   2   1  -2 4397.94  306.42
   1   3   0   -6.70   14.96
   1  -3   0   47.89   48.47
  -1  -3   0   61.19   57.09
   1  -3   0   48.68   40.41
   1  -3   0   54.65   34.17
   1   3   0   69.07   30.04
  -1   3   0   59.21   28.96
  -1  -3   0   65.44   25.39
  -1   3   0   59.34   29.13
  -1  -3   0   63.02   29.27
  -1  -3   0   58.66   36.61
  -1   3   0   55.55   28.72
  -1   3   1 8837.87  533.10
   1  -3  -1 9654.97  577.66
   1  -3  -1 8952.41  568.21
  -1  -3   1 9805.62  596.08
  -1  -3   1 7761.28  551.22
   1   3  -1 7977.47  540.03
   1  -3  -1 8920.03  589.21
  -1  -3   1 8930.55  850.99
   1   3  -1 8057.77  546.67
  -1  -3   1 7913.98  563.74
   1  -3  -1 7424.85  758.73
   1   3  -1 9610.45  630.68
  -1   0  -2    0.70    7.41
  -1   0  -2    1.09    8.85
  -1   0  -2    2.28    8.97
  -1   0   310779.10  723.94
   1   0  -311702.02  710.07
   1   0  -3 9838.64  646.38
   1   0  -3 9179.84  665.75
   1   0  -3 8965.92  602.29
   2   2  -1  386.18   56.96
   2  -2  -1  345.91   62.37
   2  -2  -1  360.19   68.12
  -2  -2   1  348.93   84.75
   2  -2  -1  355.61   92.69
   2  -2  -1  308.77  101.49
   2   2  -1  355.86  101.77
  -2  -2   1  360.24  122.44
   2  -2  -1  372.66   74.02
  -2   2   1  330.22   67.93
  -2  -2   1  399.83   52.36
  -2  -2   1  350.40   84.31
   2   2  -1  347.16   82.58
  -2   2   1  369.08  105.72
  -1   1  -2    7.87   21.43
  -1  -1  -2    5.50   13.06
  -1  -1  -2    8.86   11.61
  -1  -1  -2    4.46   18.70
   1  -1  -3 1014.29  137.88
   1   1  -3  874.25  115.94
   1  -1  -3 1091.21  197.18
   1   1  -3  790.95  136.53
   1  -1  -3 1022.16  162.24
   1   1  -3 1021.72  131.50
  -1   1   3 1008.55  191.96
  -1  -1   3 1058.91  137.42
   1  -1  -3 1060.50  261.10
  -1   1   3 1342.63  308.93
   1   1  -3 1043.74  164.02
   2  -2   0 5244.04  353.42
  -2  -2   0 6218.34  441.31
  -2  -2   0 4864.78  457.53
  -2   2   0 5426.35  456.86
  -2   2   0 5437.41  377.50
  -2  -2   0 4990.67  334.25
  -2  -2   0 5055.35  443.80
   2  -2   0 5273.41  360.19
  -2   2   0 5096.65  363.89
   2  -2   0 5311.31  458.75
   2  -2  -2   25.52   29.42
   2  -2  -2   29.48   18.38
  -2  -2   2   21.27   22.52
   2   2  -2   27.28   18.70
   2  -2  -2   22.87   28.13
  -2  -2   2   34.65   16.78
   2   2  -2   30.35   19.51
  -2  -2   2   26.61   21.45
  -2  -2   2   24.29   22.72
   2   2  -2   22.80   21.19
   2  -2  -2   25.80   18.40
  -2   0  -1    0.66    7.73
  -2   0  -1    1.18    9.58
  -2   0  -1    0.49   14.10
   2   0  -3    1.34    8.68
  -2   0   3    1.67   11.40
   2   0  -3    2.33    9.38
   2   0  -3    2.18    9.91
  -2   0   3    2.40    8.61
   2   0  -3    4.39   10.62
   1  -3   1 3368.09  251.79
  -1  -3  -1 3653.29  337.99
  -1  -3  -1 3596.33  303.64
   1  -3   1 3905.62  284.05
  -1  -3  -1 4303.60  390.11
  -1   3  -1 3991.41  303.51
  -1  -3  -1 3235.02  341.95
  -1   3  -1 3759.69  315.30
  -1   3  -1 3956.65  327.16
   1  -3   1 3300.44  253.88
  -1  -3   2 1559.76  185.63
   1   3  -2 1525.91  187.08
   1   3  -2 1597.26  176.62
   1   3  -2 1723.11  193.64
   1  -3  -2 1655.36  222.98
  -1  -3   2 1543.28  199.31
  -1   3   2 1627.72  233.65
   1  -3  -2 1576.33  220.16
   1  -3  -2 1653.53  196.80
  -1   3   2 1597.08  159.81
  -1   3   2 1598.17  197.78
   1  -3  -2 1812.69  210.28
  -1  -3   2 1542.96  192.59
   0  -1  -3 8291.21  552.66
   0   1  -3 7066.52  500.73
   0   1  -3 7459.85  573.46
   0  -1  -3 8985.75  677.37
   0   1  -3 9969.67  606.40
   0  -1  -310667.44  635.57
   0  -1   3 8102.97  482.84
   0  -1  -3 7860.81  727.95
   0  -1  -3 8985.72  714.54
   0   1  -3 6080.86  492.26
   2  -1   1 4167.82  347.90
  -2   1  -1 3799.94  245.33
   2  -1   1 4553.36  335.30
  -2   1  -1 4131.64  361.60
   2  -1   1 4668.26  326.42
  -2  -1  -1 3338.53  303.02
  -2  -1  -1 4960.17  389.70
   2  -1   1 4185.21  344.39
   2  -1   1 2911.42  411.35
  -2   1  -1 2460.50  340.19
  -2  -1  -1 4725.51  373.87
  -2  -1  -1 4523.60  422.59
   0   3  -2 7640.81  540.07
   0  -3   2 7411.84  495.83
   0  -3  -2 6441.98  596.48
   0   3   2 9376.86  584.55
   0  -3  -2 6632.69  552.64
   0  -3  -2 8853.61  798.29
   0  -3  -2 9474.13  779.62
   0  -3   2 7233.28  472.98
   0   3  -2 6621.82  495.67
   0  -3   2 8835.22  554.93
   0   3  -2 7386.88  525.83
   2   1  -3 2817.12  261.97
   2   1  -3 3524.80  256.35
   2  -1  -3 2679.52  291.69
  -2   1   3 3455.41  299.31
   2  -1  -3 2776.94  307.31
  -2  -1   3 2794.48  299.70
   2   1  -3 3101.81  260.54
  -2   1   3 3281.15  219.89
   2  -1  -3 3315.54  222.97
   2   1  -3 2910.15  232.74
  -2  -1   3 3612.33  247.55
   2  -1  -3 2449.65  233.79
  -1  -2  -2 5144.38  506.08
  -1   2  -2 4526.85  808.26
  -1   2  -2 7923.78  504.10
   1  -2   2 7044.13  487.35
  -1  -2  -2 6753.20  577.36
  -1  -2  -2 7394.72  759.34
   1  -2   2 6856.78  484.12
  -1   2  -2 7830.19  597.99
   1   2   2 7028.01  663.68
  -1  -2  -2 6913.47  559.94
  -1   2  -2 8657.67  673.62
   1  -2   2 8406.51  551.71
   1  -2  -3 2074.09  302.79
  -1  -2   3 2106.98  217.74
   1   2  -3 1803.32  239.80
   1   2  -3 2034.66  223.77
   1   2  -3 1733.24  278.38
  -1   2   3 2411.67  309.50
   1  -2  -3 2583.18  224.81
  -1   2   3 2390.18  231.04
   1  -2  -3 2470.20  233.19
   1  -2  -3 2049.34  440.40
   0   4   0 4093.34  298.03
   0  -4   0 5102.54  330.64
   0   4   0 4780.18  487.63
   0  -4   0 3805.15  289.58
   0  -4   0 3699.56  455.48
  -2  -3   114907.44  994.52
   2   3  -114362.49  927.02
  -2  -3   114498.15  813.09
  -2  -3   113128.42  915.28
  -2   3   113056.52  800.39
   2   3  -113660.61  923.27
   2   3  -112716.48  810.50
   2  -3  -111334.28  659.95
   2  -3  -116275.05 1047.38
   2  -3  -114032.38  853.06
  -2  -3   115863.55  924.06
   2   3  -113041.81  736.31
   0   4  -1 2036.55  239.64
   0   4   1 2442.73  236.56
   0   4  -1 1986.01  236.40
   0   4   1 1690.26  356.39
   0  -4  -1 2102.69  393.89
   0  -4  -1 2232.26  264.34
   0   4  -1 1586.52  208.53
   0  -4   1 1828.16  212.09
   0   4  -1 1861.66  208.10
   0   4  -1 1897.17  218.35
   0  -4   1 1845.79  211.80
   0  -4  -1 1745.79  183.71
   0  -2  -3 3946.45  354.82
   0   2   3 4542.62  435.57
   0  -2  -3 3754.16  348.23
  -2   2  -1 4018.49  303.46
   2  -2   1 3758.08  293.69
  -2   2  -1 3176.33  289.94
   2  -2   1 3385.82  250.05
  -2   2  -1 2988.84  296.34
   2  -2   1 3445.96  274.19
   2  -2   1 3069.47  246.65
  -2  -2  -1 3886.02  292.29
  -2  -2  -1 2848.10  325.67
  -2  -2  -1 4675.67  414.51
  -2  -2  -1 3316.73  283.42
  -2  -2   3 4988.51  322.62
  -2   2   3 3574.85  429.55
  -2  -2   3 5101.13  372.32
  -2  -2   3 5628.62  460.66
   2  -2  -3 5991.83  582.18
   2   2  -3 6000.01  454.24
  -2   2   3 5367.53  500.55
   2  -2  -3 5645.47  458.14
   2  -2  -3 6075.48  461.26
   2   2  -3 7457.57  492.79
   2  -2  -3 6029.19  384.82
   2   2  -3 5215.31  349.97
   1   4   0  635.57   97.29
  -1  -4   0  674.63  114.97
  -1  -4   0  592.28   84.57
   1  -4   0  631.08   94.78
  -1   4   0  529.74   82.75
   1   4   0  767.22  130.74
   1  -4   0  687.80   95.11
  -1   4   0  347.42  132.25
   1  -4   0  529.34  124.64
  -1  -4   0  645.92   95.80
  -1  -4   0  680.89  104.86
  -1  -4   1  239.49   82.13
   1   4  -1  222.11   76.64
  -1  -4   1  274.94  117.82
  -1   4   1  227.34  121.66
   1  -4  -1  227.35   71.29
   1  -4  -1  232.83   79.98
  -1  -4   1  222.47   80.52
   1   4  -1  238.24   79.93
   1  -4  -1  195.57   97.39
   1  -4  -1  251.66   81.92
  -1  -4   1  289.71   88.43
   1   4  -1  275.76   86.05
  -1   4   1  201.26   66.32
  -3   0   1   90.86   37.32
  -3   0   1   75.07   30.57
   3   0  -1  103.17   41.47
  -3   0   1   84.98   48.94
   3   0  -1   86.62   42.39
   3   0  -1   83.17   41.90
  -3   0   1  100.51   45.98
  -2   3   027717.19 1604.74
  -2   3   029908.70 1677.68
   2  -3   032168.22  532.27
  -2  -3   036053.89  652.67
  -2  -3   033158.59  647.92
  -2  -3   028561.72 1718.69
   2   3   028194.57 1784.13
   2  -3   025256.90 1620.97
   2  -3   033300.73  558.96
  -2   3   030120.71 1719.15
  -2  -3   031427.18  822.59
   3   0  -2    1.82    9.57
   3   0  -2   -0.13   10.04
  -3   0   2    2.52   13.34
  -3   0   2    2.61    9.81
   3   0  -2    1.25    9.87
  -3   0   2    1.81    9.10
  -3   0   2    0.65   11.14
  -2  -3   2   25.22   31.81
  -2  -3   2   28.35   27.92
   2   3  -2   25.59   41.11
  -2  -3   2   32.18   40.09
  -2   3   2   28.61   19.59
   2  -3  -2   29.29   28.16
   2  -3  -2   22.28   43.40
   2  -3  -2   29.68   25.65
   2  -3  -2   32.10   24.55
   2   3  -2   21.79   20.61
   2  -3  -2   26.27   19.42
  -3   1   1  639.59  108.95
  -3   1   1  716.07  119.19
   3  -1  -1  589.47  105.19
  -3  -1   1  686.59  116.45
   3  -1  -1  695.74   97.73
  -3  -1   1  652.79  138.57
  -3   1   1  441.25  104.77
  -3   1   1  636.30  107.17
   3  -1  -1  507.03  107.91
  -3  -1   1  457.78  112.89
  -3  -1   1  621.34  127.02
   3   1  -1  684.96  127.47
   3   1  -1  644.75  118.75
   3  -1  -2  873.66  119.59
   3   1  -2  753.73  108.98
   3  -1  -2  765.81  137.91
  -3  -1   2  760.12  128.57
   3  -1  -2  723.93   87.09
  -3  -1   2  629.47   81.16
  -3  -1   2  840.06  135.93
   3  -1  -2  799.77  106.70
   3   1  -2  805.17   92.15
   3   1  -2  829.86  114.08
  -3  -1   2  855.01  114.34
  -3   1   2  689.95  151.95
  -3   1   2  611.72   88.43
  -1  -3  -2  284.85  137.05
   1  -3   2  421.66   76.60
   1   3   2  286.10   95.42
   1  -3   2  376.74   72.65
  -1  -3  -2  266.00   94.28
  -1   3  -2  366.03  100.88
   1  -3   2  208.46   84.28
  -1  -3  -2  284.35  115.10
  -1   3  -2  230.98  121.78
  -1  -3  -2  321.04  126.48
   1   3   2  366.70   92.97
   1  -3   2  364.73   69.88
  -1   3  -2  352.19   74.43
  -1   0  -3 1274.22  219.32
   1   0   3 1058.03  154.36
   1   0   3  984.48  154.65
  -1   0  -3  999.92  175.99
   1   0   3 1210.13  141.16
  -1   0  -3  991.47  145.44
   1   3  -3 1012.96  127.46
   1  -3  -3  918.74  200.17
  -1  -3   3  976.16  123.51
   1  -3  -3 1044.44  181.53
  -1   3   3 1445.76  282.66
   1  -3  -3 1022.88  170.52
   1   3  -3  983.99  154.23
   1  -3  -3  931.87  260.80
   1   3  -3  845.33  128.40
  -1   3   3 1080.47  162.01
  -1  -3   3 1006.76  125.16
  -1  -3   3  807.90  117.56
  -1   4  -1 6017.51  436.92
   1   4   1 6767.78  450.01
  -1  -4  -1 6081.02  494.25
   1   4   1 7655.40  559.04
  -1  -4  -1 6377.27  491.81
   1  -4   1 5451.61  371.41
  -1   4  -1 4120.46  352.53
  -1  -4  -1 5407.11  668.98
   1  -4   1 5325.40  422.31
  -1   4  -1 6125.30  427.02
  -1  -4  -1 6117.03  463.16
   1   4   1 5919.10  406.44
   1  -4   1 6317.31  409.86
  -1   4  -1 6013.60  422.35
   3   0   0   -0.05   12.94
   1   4  -2 1856.73  205.16
  -1   4   2 2282.27  201.30
  -1   4   2 2050.43  219.50
   1  -4  -2 2127.00  215.02
   1   4  -2 1350.41  161.91
   1  -4  -2 1844.16  215.47
  -1  -4   2 1708.45  204.08
   1   4  -2 1752.01  208.86
  -1  -4   2 1769.92  219.59
   1   4  -2 1621.23  205.57
  -1   4   2 1831.19  341.67
  -1  -4   2 1836.27  212.14
   1  -4  -2 2032.99  236.52
  -1   4   2 2219.83  265.37
   1  -4  -2 1688.57  260.30
   1  -1   3 7263.37  451.56
   1   1   3 3609.19  479.71
   1   1   3 5275.54  418.88
  -1  -1  -3 7164.07  570.61
   1   1   3 5365.39  438.11
  -1   1  -3 4025.26  460.00
  -1   1  -3 6277.82  501.81
  -1  -1  -3 8671.76  582.66
  -1   1  -3 6170.76  498.08
  -1   1  -3 6403.78  514.06
   1   1   3 6114.47  462.18
   2   0   211199.45  788.33
  -2   0  -212602.85  823.41
   2   0   216578.97  930.54
  -2   0  -212081.54  751.20
  -2   0  -2 9485.47  810.48
   3   0  -3    0.89    7.96
   3   0  -3    2.00   11.56
  -3   0   3    2.50   11.20
   3   0  -3    1.29    9.96
   3   0  -3    4.13   11.46
  -3   0   3    2.69    9.36
  -1  -1   4 3076.60  248.33
   1  -1  -4 3271.48  353.67
  -1   1   4 3322.53  434.29
   1   1  -4 3519.93  290.02
   1   1  -4 2760.82  274.62
   1  -1  -4 3195.74  388.54
   1  -1  -4 3809.06  356.37
   1   1  -4 4014.08  293.83
  -1  -1   4 3070.21  291.62
  -1   1   4 2995.73  313.51
  -1  -1   4 4021.70  289.43
   1  -1  -4 3936.01  273.41
  -1  -1   4 2428.02  307.05
   1   1  -4 2994.40  398.11
  -2   0   4 6070.47  468.02
  -2   0   4 6199.92  467.61
   2   0  -4 5684.12  428.96
  -2   0   4 6851.40  541.53
   2   0  -4 6665.66  478.02
   2   0  -4 7316.27  481.50
   2   0  -4 5499.19  495.08
   0   4   2 4391.52  290.43
   0   4   2 3135.46  382.21
   0  -4  -2 3046.27  367.34
   0   4  -2 4710.87  328.47
   0  -4  -2 5801.86  402.01
   0   4   2 4768.77  382.34
   0  -4   2 4975.70  358.50
   0   4  -2 3972.96  317.97
   0   4  -2 4011.49  371.10
   0   4  -2 4238.39  339.96
   0  -4  -2 4363.55  367.56
   0   4  -2 5037.80  353.43
   0  -4  -2 4610.71  304.28
   0  -4   2 4408.06  318.84
   3  -1   0 2183.02  360.01
  -3  -1   0 1830.13  254.71
  -3   1   0 1949.47  287.29
   3   1   0 2255.38  258.16
  -3  -1   0 2893.42  266.74
   3   1   0 1943.22  271.57
  -3   1   0 1258.79  266.91
   3  -1   0 2874.66  231.46
   3  -1   0 2147.76  292.63
  -3  -1   0 2526.27  275.64
  -3  -1   0 2583.43  233.24
   3  -1   0 2651.91  222.71
  -3   1   0 2820.33  220.53
  -3   1   0 2559.27  232.20
   3   2  -1  190.91   74.06
  -3  -2   1  172.86   85.18
  -3  -2   1  135.78   75.08
  -3   2   1  132.15   66.24
  -3   2   1  154.04   96.50
  -3  -2   1  167.76   77.90
   3   2  -1  149.82   86.63
   3  -2  -1  199.43   90.70
  -3   2   1  126.14   53.50
  -3  -2   1  140.45   64.47
   3  -2  -1  167.58  107.75
   2  -1   2 4016.47  496.02
  -2  -1  -2 2977.95  249.10
   2   1   2 2361.59  288.33
  -2  -1  -2 4221.92  347.37
  -2  -1  -2 3694.11  399.98
  -2  -1  -2 4392.12  315.49
  -2   1  -2 3149.63  216.56
   2  -1   2 4336.32  297.56
  -2   1  -2 4450.61  320.48
   2   1   2 3759.79  398.41
  -2   1  -2 3659.80  347.29
  -3  -2   212552.31  763.81
  -3  -2   213405.16  826.31
  -3   2   215160.71  949.44
   3  -2  -213408.93  834.57
   3   2  -213723.05  846.60
   3  -2  -211804.45  712.77
   3   2  -214985.63  856.78
   3  -2  -215265.90  916.79
  -3   2   211905.96  693.95
   3   2  -212602.09  804.48
  -3  -2   212707.51  899.69
  -3  -2   212450.94  720.55
   0   3  -3 4400.95  386.40
   0  -3  -3 4184.27  424.92
   0  -3   3 5216.66  369.47
   0  -3  -3 3245.82  358.41
   0   3  -3 4719.19  326.31
   0  -3  -3 4530.69  429.27
   0   3   3 5253.59  461.38
   0  -3  -3 4553.07  576.28
   0   3  -3 3577.08  383.60
   0  -3   3 3648.01  300.54
   0  -3  -3 3722.69  556.60
   0   3   3 5308.85  607.29
   3   1  -3 3600.77  256.93
  -3  -1   3 3119.97  260.53
   3  -1  -3 3325.70  250.30
   3   1  -3 2875.82  253.23
   3   1  -3 3306.91  222.37
   3  -1  -3 3514.67  285.30
  -3   1   3 3273.83  222.56
   3  -1  -3 3454.21  243.52
  -3  -1   3 3189.10  235.75
  -3   1   3 3397.99  283.35
   3  -1  -3 3671.62  339.39
   3   1  -3 2990.43  245.07
   2   1  -4  295.44  113.78
  -2   1   4  359.32   95.59
   2  -1  -4  309.41  118.29
  -2  -1   4  398.90   76.67
  -2   1   4  375.86   95.57
   2   1  -4  279.33  105.31
   2  -1  -4  358.24  104.09
   2   1  -4  366.86   71.29
   2   1  -4  374.53   74.03
   2  -1  -4  386.60   93.73
  -2   1   4  317.22  120.89
   2  -1  -4  423.80   73.71
  -2   3  -1 1864.02  217.41
   2  -3   1 1659.08  182.83
   2  -3   1 1932.77  227.45
  -2  -3  -1 2222.49  251.08
  -2  -3  -1 1738.78  194.98
  -2   3  -1 1541.27  194.30
   2  -3   1 1777.38  190.73
   2   3   1 2004.51  256.60
  -2   3  -1 1835.78  196.51
  -2  -3  -1 1905.61  300.85
   2  -3   1 1561.05  223.68
  -2  -3  -1 1853.72  248.47
   2   3   1 1374.83  239.97
  -2  -3   3 1539.59  178.12
   2   3  -3 1611.56  183.43
   2   3  -3 1666.29  183.36
   2  -3  -3 1513.52  232.09
   2  -3  -3 1406.84  202.63
  -2   3   3 1467.99  245.27
   2   3  -3 1579.28  181.93
   2  -3  -3 1565.22  164.11
   2  -3  -3 1557.47  222.27
  -2  -3   3 1472.89  200.62
  -2  -3   3 1335.43  158.99
   2  -3  -3 1746.09  208.16
   2  -3  -3 1100.23  230.04
  -2  -4   1  970.88  148.37
  -2  -4   1 1331.38  194.12
   2  -4  -1 1267.73  152.82
   2  -4  -1 1263.12  152.58
   2   4  -1 1325.30  151.76
  -2  -4   1 1198.49  167.87
  -2   4   1  880.07  214.73
  -2   4   1 1128.33  135.82
  -2  -4   1 1279.23  135.63
   2  -4  -1  770.12  232.86
   0   0  -4 4154.71  494.75
  -1  -2  -3  623.35  202.01
  -1   2  -3  912.21  139.15
   1  -2   3 1148.30  139.54
  -1  -2  -3  959.56  195.22
  -1   2  -3 1014.83  148.96
  -1   2  -3 1046.17  161.98
  -1  -2  -3  747.91  172.43
   1   2   3  769.55  217.28
  -1   2  -3  471.98  280.92
  -1  -2  -3  653.69  153.06
   1   2   3  866.31  171.68
   1  -2   3  178.60  128.95
   1  -2  -4   48.18   31.50
   1  -2  -4   43.65   34.57
   1   2  -4   47.83   37.82
   1  -2  -4   55.20   32.57
   1   2  -4   45.50   27.04
   1  -2  -4   50.52   30.65
  -1  -2   4   55.85   32.44
   1   2  -4   49.29   24.95
  -1   2   4   73.49   48.76
  -1   2   4   51.10   47.72
  -1  -2   4   46.10   41.55
   1  -2  -4   59.03   51.83
   0  -5   0    0.88    8.15
   0  -5   0    0.36   12.70
   0  -5   0    1.32    8.22
   0   1  -4  229.56  107.73
   0  -1  -4  290.19  109.16
   0  -1  -4  402.15   70.04
   0   1  -4  287.49   95.59
   0   1  -4  273.77  114.02
   0  -1   4  262.64  108.09
   0  -1   4  292.22  102.48
   0   1  -4  403.77   77.64
   0  -1  -4  305.31  107.39
   0  -1  -4  279.21  107.28
   0  -1  -4  391.68  108.58
   0   1  -4  265.60   98.91
   0  -1  -4  286.24  101.66
   3  -2   0 5702.06  473.34
  -3  -2   0 6661.48  513.20
  -3  -2   0 5982.45  540.01
   3  -2   0 7101.43  443.73
  -3   2   0 7318.20  522.28
  -3   2   0 4620.28  367.36
   3  -2   0 6734.69  432.18
  -3  -2   0 6652.39  413.23
   3  -2   0 5868.50  451.78
   3  -2   0 7772.35  491.10
  -3  -2   0 7911.29  541.76
  -3   2   0 6892.26  450.15
   2   4   0  639.48   79.80
  -2   4   0  724.94  109.67
   2  -4   0  602.32  107.26
  -2  -4   0  947.81  157.92
  -2  -4   0  644.49  168.81
  -2   4   0  677.16  110.09
   2  -4   0  837.14  116.33
  -2  -4   0  949.72  130.34
  -2  -4   0  894.45  137.13
  -2   4   0  686.11  107.91
   2  -4   0  817.31  113.28
  -2   2  -2  463.94   77.31
  -2  -2  -2  284.15   89.38
  -2  -2  -2  358.26  142.08
   2  -2   2  459.55   83.06
   2   2   2  402.70  140.56
  -2  -2  -2  377.53   89.72
  -2   2  -2  422.30   86.45
  -2  -2  -2  435.39   81.76
   2   2   2  441.13  120.52
   2   2   2  221.36  109.62
  -2   2  -2  350.29   53.73
  -2   4   215586.12  886.01
  -2  -4   217783.06 1010.00
   2   4  -215367.91  985.00
   2  -4  -219189.78 1145.46
   2  -4  -218373.41 1240.10
  -2   4   218795.11 1058.83
  -2  -4   217800.17 1115.14
   2   4  -214448.09  896.22
  -2  -4   216684.43 1005.21
  -2   4   213766.94 1082.38
   2   4  -218853.26 1091.13
  -2  -4   216166.06 1011.31
  -2   4   215789.93  920.00
   2  -4  -217838.52 1001.23
   2   4  -217624.58 1050.65
   2  -4  -218457.66 1111.05
   3   2  -3 1151.42  143.57
  -3   2   3  574.31  141.88
   3  -2  -3  915.88  128.62
   3   2  -3  834.18  128.20
  -3  -2   3  757.80  114.87
  -3  -2   3  932.35  133.32
  -3   2   3  656.00  127.84
   3  -2  -3  847.27  114.95
   3  -2  -3  760.49  178.71
   3   2  -3  887.54  117.71
   3  -2  -3  740.67  118.77
  -3  -2   3  721.46   96.52
  -3   2   3  789.70  124.15
  -3  -2   3  752.08  126.17
   2  -2  -4  241.37   89.88
   2   2  -4  211.41   73.01
   2  -2  -4  139.93   73.11
  -2   2   4  167.32   79.21
   2  -2  -4  178.09   62.30
   2   2  -4  202.00   93.97
   2  -2  -4  179.13   83.72
  -2  -2   4  214.55   78.71
   2   2  -4  202.37   75.93
   0   5   1  901.80  133.64
   0   5   1  663.15  207.45
   0  -5  -1  877.33  248.75
   0  -5   1  847.27  103.26
   0  -5  -1  718.50  135.39
   0   5  -1  685.55  119.34
   0   5  -1  649.62   90.66
   0  -5  -1  897.43  133.19
   0   5  -1  640.02   91.36
   0   5   1 1047.78  119.68
   0   5   1  892.24  121.69
   0   5  -1  877.83  120.48
   0  -5   1  746.33  110.07
   0   5   1  807.20  114.66
   1  -5   0 3812.56  289.08
  -1   5   0 1937.56  308.06
   1  -5   0 3676.94  264.70
  -1  -5   0 3685.88  278.56
   1  -5   0 2726.57  323.27
   1   5   0 4151.94  291.65
  -1  -5   0 3578.25  309.73
  -1  -5   0 3906.37  272.72
  -1   5   0 3650.97  277.06
   1   5  -1  -10.44   18.76
  -1  -5   1    5.95    9.26
   1   5  -1    5.17   10.12
  -1   5   1    2.16   15.11
   1  -5  -1    5.38   11.48
  -1   5   1    3.89    8.25
  -1  -5   1    3.44   10.32
  -1  -5   1    3.08    8.05
   1  -5  -1    3.28   11.12
   1  -5  -1    4.24   14.72
   1  -5  -1    4.19   14.56
   3   0   1  585.98  156.10
  -3   0  -1  354.87  110.74
  -3   0  -1  729.63  107.46
  -3   0  -1  809.31  117.31
   3   0   1  634.64  124.80
  -3   0  -1  489.93  119.48
   1  -4   2 3833.70  322.84
  -1  -4  -2 3421.27  282.93
   1  -4   2 4177.63  312.59
  -1   4  -2 3163.70  346.59
   1  -4   2 4776.39  338.81
   1   4   2 3027.15  324.21
   1  -4   2 4787.96  331.30
  -1  -4  -2 4120.53  345.77
  -1   4  -2 3989.47  279.71
   1   4   2 4802.78  374.94
   1   4   2 5127.29  476.51
  -1   4  -2 4851.47  356.36
  -1  -4  -2 3693.89  345.28
  -1  -4  -2 2786.20  412.10
   3   3  -1 4858.08  386.15
  -3  -3   1 5215.94  434.13
   3  -3  -1 4886.72  325.40
   3  -3  -1 4223.00  441.06
   3  -3  -1 4794.07  325.96
  -3  -3   1 4848.95  324.71
  -3  -3   1 5203.44  412.30
  -3  -3   1 6354.28  415.64
   3   3  -1 5476.39  490.66
   3  -3  -1 5385.42  394.13
   3   3  -1 4394.57  362.27
   3  -3  -2 2914.38  362.76
   3  -3  -2 3047.14  234.26
   3  -3  -2 2831.54  298.48
   3  -3  -2 3154.73  242.92
  -3  -3   2 2602.15  282.42
  -3  -3   2 3276.78  223.87
   3   3  -2 3252.42  218.54
  -3  -3   2 2999.90  252.99
   3   3  -2 2964.94  295.60
   3   3  -2 2556.67  254.76
  -3  -3   2 3119.46  302.73
   3   3  -2 3260.91  269.41
   1   4  -3 6641.32  463.73
   1   4  -3 7194.40  498.59
  -1  -4   3 6809.95  454.04
   1   4  -3 8284.88  511.91
  -1   4   3 7482.01  508.11
   1  -4  -3 7726.23  549.35
   1  -4  -3 8398.04  498.02
  -1   4   3 7116.75  504.80
  -1   4   3 6660.04  668.43
   1  -4  -3 8992.99  770.88
   1  -4  -3 8142.71  557.43
  -1   4   3 7328.06  478.45
   1   4  -3 8926.87  586.36
  -1  -4   3 7945.30  505.79
   3   0  -4    2.12    8.18
  -3   0   4    0.50    9.57
   3   0  -4    1.05   12.10
   3   0  -4    1.59   10.68
   3   0  -4    1.91    8.51
  -3   0   4    1.91    7.30
  -3   0   4   -0.99   10.48
   0   2  -4  298.56  105.43
   0   2   4  418.30   84.51
   0   2   4  393.08  103.10
   0  -2   4  286.27   95.11
   0   2  -4  272.63  107.01
   0  -2   4  273.08  103.95
   0  -2  -4  298.53  114.65
   0  -2  -4  338.26   89.48
   0   2  -4  285.75   98.42
   0  -2  -4  420.06   63.48
   0  -2   4   18.45   32.79
   0   2  -4  229.55   75.42
   0   2   4  422.71  128.66
   0   2   4  284.73  105.41
   0  -2  -4  248.88   95.75
  -3  -1  -1 8527.71  612.28
  -3   1  -1 3505.40  418.75
   3  -1   1 5236.47  541.94
  -3  -1  -1 7563.97  528.07
   3  -1   1 5688.46  369.95
  -3  -1  -1 5995.25  514.72
  -3   1  -1 9180.16  559.05
   3  -1   1 5992.66  461.85
   3  -1   1 5021.55  412.15
   3   1   1 5623.44  434.02
  -3  -1  -1 5426.04  405.21
   3  -1   1 7799.79  532.19
  -3   1  -1 7803.22  523.01
  -3   1   4 3076.21  281.60
   3  -1  -4 2624.47  261.87
   3  -1  -4 2992.95  302.58
   3   1  -4 3798.21  252.49
  -3   1   4 2981.74  349.81
   3   1  -4 3224.73  266.50
  -3  -1   4 3413.47  277.64
  -3   1   4 2922.46  301.77
   3  -1  -4 3514.72  246.58
  -3   1   4 3482.04  238.35
  -3  -1   4 3683.08  257.68
   3   1  -4 2661.72  251.98
   3  -1  -4 2671.00  283.07
   3   1  -4 3186.75  286.55
  -1   3  -3 1463.91  275.01
  -1  -3  -3 2794.35  302.25
  -1   3  -3 2712.95  278.94
   1  -3   3 3089.08  254.43
  -1  -3  -3 2678.94  283.62
   1   3   3 2869.21  310.20
  -1   3  -3 2713.96  236.56
  -1  -3  -3 3014.63  319.20
   1   3   3 2668.61  303.80
  -1  -3  -3 2171.58  371.50
   1   3   3 2411.87  287.88
   0   4  -3   12.62   12.74
   0  -4   3    4.97    9.48
   0   4  -3    5.45   11.77
   0   4  -3    2.30   16.66
   0   4  -3    2.68   11.19
   0  -4  -3   61.03   40.63
   0   4  -3    4.35    9.18
   0  -4   3    5.69   10.53
   0  -4   3    3.95    8.96
   0  -4  -3    8.59   18.95
   1  -3  -4  971.03  149.26
   1  -3  -4 1025.23  164.31
   1  -3  -4  645.26  131.94
   1   3  -4  792.10  114.62
   1   3  -4  850.08  117.12
  -1  -3   4  862.63  128.06
   1   3  -4  894.91  150.33
  -1  -3   4  930.10  173.26
   2  -4   1 7617.60  502.36
   2  -4   1 7983.96  527.46
   2  -4   1 7427.98  492.45
  -2  -4  -1 6842.63  511.76
  -2  -4  -1 8254.59  602.72
  -2   4  -1 7672.58  540.66
  -2   4  -1 7713.80  546.37
  -2  -4  -1 7663.16  602.37
  -2   4  -1 6641.02  447.21
   2  -4   1 6330.97  465.59
  -2  -4  -1 7583.04  573.85
   2   4   1 7513.68  566.11
   2   4   1 4562.37  489.51
   2   4   1 8992.17  624.13
  -2   4   3  474.34  108.40
  -2  -4   3  557.89   82.74
  -2  -4   3  638.33  110.69
   2   4  -3  618.28   95.12
  -2   4   3  753.20  124.51
   2  -4  -3  726.15  120.15
   2   4  -3  700.09  100.70
   2  -4  -3  561.67  156.88
   2  -4  -3  761.25  126.22
   2   4  -3  689.57  105.80
  -2  -4   3  741.85  111.98
   2   4  -3  796.50  129.09
  -2   4   3  743.52   94.32
   2  -4  -3  701.39  104.79
   2  -4  -3  689.96  153.95
   1   5   1 5313.08  357.64
   1  -5   1 5155.13  364.71
   1   5   1 6881.52  451.90
  -1  -5  -1 7146.26  473.08
  -1   5  -1 5331.27  401.35
   1   5   1 6080.72  482.05
  -1  -5  -1 5320.07  486.01
   1  -5   1 4952.05  398.11
   1  -5   1 4815.94  323.93
  -1  -5  -1 5546.28  367.13
  -1   5  -1 4726.49  317.26
   1  -5   1 4854.65  375.67
  -1  -5  -1 4525.28  639.70
  -1   5  -1 5303.98  510.33
  -1   5  -1 4784.26  357.28
   3  -3   0  185.17   65.09
  -3   3   0  181.38   62.61
   3  -3   0  138.99   91.89
   3  -3   0  220.90   81.74
   3  -3   0  270.35   82.31
   3   3   0  142.39   75.44
  -3  -3   0  143.52   76.26
  -3  -3   0  168.87   69.26
   3  -3   0  212.62   83.25
  -3  -3   0  243.77   77.42
  -3  -3   0  155.04   84.75
   1  -5  -2 3364.64  231.00
   1   5  -2 2530.63  228.26
  -1   5   2 2369.87  166.89
  -1   5   2 2120.12  385.24
  -1  -5   2 2432.06  207.90
   1   5  -2 2033.04  226.05
   1  -5  -2 2431.30  204.16
  -1   5   2 2596.75  238.38
   1  -5  -2 2965.75  230.19
  -1  -5   2 2055.25  227.86
   1   5  -2 2642.52  202.42
  -1   5   2 2566.85  234.91
   1  -5  -2 2063.04  319.99
   1   5  -2 2005.90  236.51
   2   3   211070.47  693.84
   2  -3   210172.93  642.94
  -2   3  -210199.91  658.18
   2  -3   2 7945.96  582.30
   2   3   2 7576.57  638.63
  -2   3  -210160.62  648.27
   2  -3   210028.33  637.43
   2   3   2 8924.77  659.17
  -2  -3  -2 9847.07  793.50
   2   3   2 6439.46  567.37
  -2  -3  -2 9827.04  649.18
  -2  -3  -212764.81  790.48
  -2   3  -2 9089.30  625.87
  -2  -3  -2 7308.88  432.28
  -3   3   325398.70 1481.33
   3  -3  -322601.39 1352.14
   3  -3  -326017.46 1452.20
   3  -3  -327448.42 1615.67
  -3  -3   327546.11 1516.75
   3   3  -327297.38 1536.16
   3   3  -326537.51 1511.12
   3   3  -327224.55 1540.19
  -3  -3   328657.29 1646.20
   3  -3  -324401.14 1510.66
  -3  -3   323342.14 1403.97
   3  -3  -324354.24 1368.56
   3   3  -320666.72 1282.36
  -3  -3   325569.92 1443.93
  -3   3   323579.60 1511.01
   2   3  -4  394.43   77.63
   2   3  -4  403.40   71.74
   2   3  -4  389.94   88.80
  -2  -3   4  399.16   79.73
   2  -3  -4  512.72  110.62
   2  -3  -4  595.17  131.22
  -2   3   4  408.69  103.43
   2  -3  -4  326.65   95.30
   2  -3  -4  483.11  118.37
   2  -3  -4  423.58  112.80
   0   5   2   55.15   31.48
   0  -5   2   51.95   32.29
   0   5  -2   56.01   36.28
   0  -5  -2   51.42   53.79
   0   5   2   33.48   31.43
   0   5  -2   63.88   34.84
   0   5  -2   61.17   31.10
   0   5  -2   55.40   29.03
   0  -5   2   54.95   38.00
   0   5  -2   44.89   25.07
   0   5   2   41.83   24.00
   0  -5  -2   59.05   40.27
   0   5   2   65.33   37.66
   0  -5  -2   55.24   31.36
   0  -5   2   56.77   29.83
   0   5   2   63.51   30.38
   3  -2   1 1468.98  195.72
  -3   2  -1 1503.39  178.55
  -3  -2  -1 1523.63  193.51
   3   2   1  846.11  172.50
   3  -2   1 1460.18  161.72
   3  -2   1 1406.76  170.36
  -3  -2  -1 1107.43  180.77
   3  -2   1  876.78  229.14
  -3  -2  -1 1677.54  228.62
   3  -2   1 1284.35  196.25
   3  -2   1 1229.87  164.91
   3   2   1 1183.87  196.69
  -3  -2  -1 1520.81  215.03
  -3   2  -1 1280.16  195.51
   3   2  -4 4720.65  360.35
   3  -2  -4 4991.89  345.17
   3   2  -4 5697.54  387.23
   3  -2  -4 4737.23  465.62
  -3   2   4 4868.85  307.54
   3  -2  -4 5055.68  317.84
  -3  -2   4 4283.11  296.34
  -3  -2   4 4314.33  359.51
   3  -2  -4 4696.01  383.83
  -3   2   4 4224.76  399.80
   3   2  -4 3861.95  278.52
  -3   2   4 3853.66  383.42
   2   0   3    1.49   16.40
  -4   0   2 2016.10  256.68
   4   0  -2 1989.64  223.70
  -4   0   2 2353.47  222.39
  -4   0   2 2001.53  222.60
   4   0  -2 2206.03  231.46
   4   0  -2 2641.95  215.61
  -4   0   2 2057.86  250.18
  -1   0  -4   -1.14    9.62
   1   0   4    0.31    8.00
  -1   0  -4    0.59   11.15
  -1   0  -4   -0.61   12.71
   1   0   4   -0.70    7.73
  -1   0  -4    1.33    9.68
   1   0  -517317.74 1022.00
   1   0  -514383.03  896.50
   1   0  -513244.87  872.36
  -1   0   511511.21  677.66
  -1   0   513831.20  895.50
   1   0  -5 9889.50  894.84
  -1   0   513504.31  905.35
   1   0  -513117.77  926.05
  -2  -5   1 5369.29  366.95
   2   5  -1 5699.57  349.47
  -2  -5   1 5406.02  418.51
   2  -5  -1 4949.17  354.42
   2  -5  -1 4996.03  339.14
  -2   5   1 3183.91  420.22
   2  -5  -1 3020.46  372.91
  -2  -5   1 5101.73  347.23
  -2   5   1 4934.47  333.81
  -2  -5   1 4821.35  370.71
   2   1   3  767.22  211.52
  -2   1  -3 1019.82  188.02
   2  -1   3 1009.41  165.89
   2   1   3 1174.39  201.65
   2   1   3 1018.64  163.74
   2  -1   3 1233.85  171.38
  -2  -1  -3 1085.32  157.13
  -2   1  -3 1256.83  142.90
   2  -1   3  971.31  172.50
   2   1   3  462.24  120.47
  -2  -1  -3  965.55  162.23
  -2  -1  -3 1048.35  200.07
  -2   1  -3 1088.20  184.80
  -4   1   2  740.39  116.69
   4  -1  -2  876.63  109.44
  -4   1   2  738.48  121.07
   4   1  -2  837.30  119.33
   4   1  -2  931.91  143.03
  -4  -1   2  876.96  147.57
   4  -1  -2  760.88  147.63
   4  -1  -2 1037.53  130.92
  -4  -1   2  824.31  117.61
  -4  -1   2  747.50  137.78
  -4  -1   2  938.78  170.06
  -4   1   2  658.21   78.93
   0   3   4  296.59  123.36
   0   3   4  285.45  109.14
   0  -3  -4  440.85  110.61
   0  -3  -4  378.81   98.21
   0  -3   4  444.11   72.31
   0   3  -4  301.05   95.83
   0  -3  -4  320.67   74.03
   0   3  -4  383.91   91.90
   0  -3   4  364.93  102.08
   0   3   4  338.60   55.28
   0   3   4  368.25   89.86
   0   3  -4  357.33   99.20
   1  -1   4   10.52   25.34
   1   1   4    7.64   15.75
   1   1   4    4.89   13.54
  -1  -1  -4    3.68   13.27
  -1  -1  -4    5.04   21.26
  -2  -1   5 3860.63  351.53
   2   1  -5 3831.12  292.69
  -2  -1   5 3136.66  238.86
  -2   1   5 3855.15  419.03
   2   1  -5 2224.15  342.58
   2   1  -5 3737.37  262.31
  -2   1   5 2875.60  388.65
  -2   1   5 1991.79  218.96
   2  -1  -5 3091.98  303.39
   2   1  -5 4171.14  300.62
   2  -1  -5 2951.01  300.85
  -2  -1   5 3915.78  291.50
  -2  -1   5 4057.92  309.93
   2  -1  -5 3940.55  307.50
   2  -1  -5 2916.74  307.20
   4   0  -3   27.20   47.60
  -4   0   3   31.38   28.17
   1  -1  -5   48.86   31.67
  -1  -1   5   68.88   57.92
   1  -1  -5   39.80   31.56
   1   1  -5   60.08   50.52
  -1   1   5   39.71   36.83
   1  -1  -5   37.62   31.41
   1   1  -5   56.02   35.26
   1  -1  -5   33.29   32.56
   1  -1  -5   28.35   30.73
  -1  -1   5   50.48   34.37
   1   1  -5   70.00   35.14
   3  -4  -1  222.91   73.75
  -3  -4   1  241.25   94.63
   3   4  -1  191.82   76.66
  -3  -4   1  239.40   78.60
  -3  -4   1  214.35   65.42
  -3  -4   1  231.78   86.18
   3  -4  -1  177.86   60.10
   3  -4  -1  223.05   74.87
   3  -4  -1  173.45  100.44
  -2   5   0  350.26  139.60
  -2  -5   0  379.14   93.83
  -2  -5   0  425.83  100.89
   2  -5   0  388.72   61.75
  -2  -5   0  412.04   76.89
   2   5   0  420.98   83.79
   2  -5   0  383.95   66.42
  -2   5   0  350.26   64.57
   2  -5   0  375.97   79.00
   2   5   0  342.39   73.66
  -2  -5   0  412.29   76.66
   2  -5   0  316.27  118.76
  -3  -4   2 2612.57  256.87
   3  -4  -2 3033.02  234.79
   3   4  -2 2899.94  247.41
   3   4  -2 3015.68  275.97
   3  -4  -2 3093.85  255.10
  -3  -4   2 2580.54  203.05
   3  -4  -2 3002.40  281.64
   3   4  -2 2912.56  247.64
  -3  -4   2 2908.43  206.04
   3   4  -2 3180.09  219.67
  -3  -4   2 2738.55  260.36
   3  -4  -2 1734.60  331.12
  -2   5   2  475.80   74.50
  -2   5   2  511.39  104.24
   2  -5  -2  613.33   80.81
   2  -5  -2  508.93   81.59
  -2  -5   2  435.41   67.48
  -2  -5   2  574.17   77.15
   2   5  -2  521.92  105.64
  -2  -5   2  352.93   75.85
   2   5  -2  618.69   90.63
   2   5  -2  315.01  113.17
   2   5  -2  442.26  103.48
  -2  -5   2  533.32  107.64
   2  -5  -2  530.57   86.65
  -2   5   2  572.90   82.23
  -2   5   2  353.51  130.67
   2  -5  -2  409.90  129.33
   4  -1  -1  527.03   85.00
  -4   1   1  469.16   84.10
  -4  -1   1  523.72  109.16
   4  -1  -1  400.68   86.60
  -4   1   1  398.31  114.03
   4   1  -1  434.65  114.81
  -4  -1   1  400.07   97.10
   4  -1  -1  279.51   93.57
   4  -1  -1  641.35   95.06
  -4   1   1  565.66   92.03
  -4   1   1  349.06   84.87
   4   1  -1  518.01   86.27
  -4  -1   1  519.35  108.93
  -4  -1   1  516.44  109.24
   4  -1  -3  451.17   69.57
   4   1  -3  388.87   70.67
   4  -1  -3  376.48   73.35
  -4   1   3  390.76   75.09
  -4  -1   3  461.83  103.75
  -4  -1   3  365.37   78.88
  -4   1   3  460.65   62.81
   4   1  -3  392.25   71.08
  -4  -1   3  426.62   68.73
   4  -1  -3  508.83   75.57
   4   1  -3  506.12   79.34
   4  -1  -3  516.23   92.09
   0  -6   012427.68  730.66
   0   6   011906.09  821.55
   0   6   012141.85  727.69
   0  -6   0 9756.84  581.17
   0   6   0 9759.92  590.28
   2   2   3 1071.85  215.41
  -2  -2  -3 1379.77  320.89
   2   2   3 1358.27  253.20
   2   2   3 1965.55  347.66
  -2  -2  -3 2040.15  271.10
  -2  -2  -3 1852.51  251.00
   2  -2   3 2517.59  204.84
   2  -2   3 1663.11  305.11
  -2   2  -3 1856.42  236.93
   2   2   3 2100.45  273.54
  -2   2  -3 1830.27  243.38
  -2   2  -3 2402.54  196.11
   2  -2   3 1851.52  253.67
  -2  -2  -3 2442.24  248.36
  -4   2   2  338.69   68.08
   4  -2  -2  318.16   95.38
   4   2  -2  260.38   86.99
  -4  -2   2  276.54  106.75
  -4   2   2  251.98   78.54
   4  -2  -2  335.63   68.79
  -4  -2   2  252.22   90.71
   4   2  -2  242.56   95.41
   4  -2  -2  364.50   73.65
  -4  -2   2  236.13   77.19
  -4  -2   2  305.97  118.75
   3   3   111202.38  684.10
  -3   3  -1 7991.68  494.24
   3   3   1 7917.90  619.57
   3  -3   1 9345.74  585.75
   3  -3   1 9095.30  618.38
  -3  -3  -110397.84  654.05
   3   3   1 9565.48  614.38
   3  -3   1 9295.67  569.56
   3   3   1 6414.76  594.23
   3  -3   1 6981.75  464.55
  -3   3  -1 9063.79  573.68
  -3  -3  -1 9200.60  546.67
  -3  -3  -1 7981.68  640.58
   3  -3   1 7159.95  467.80
  -3  -3  -1 6164.97  472.91
   1  -5   2    5.81   14.31
  -1  -5  -2    5.03   14.92
   1   5   2    9.06   15.15
  -1  -5  -2    3.53   13.52
  -1   5  -2    5.38   13.58
  -1  -5  -2    5.57   10.71
   1  -5   2    6.89   11.97
  -1   5  -2    3.94   14.55
   1  -5   2    6.14   10.35
  -1   5  -2    5.31   12.50
  -1   5  -2    5.83   14.89
   1  -5   2    4.71   11.89
   1   5   2    5.74   10.24
  -1  -5  -2    8.48   14.50
   3   0   2    2.27   11.63
   3   0   2    5.09   16.48
  -3   0  -2    4.16   15.73
   1   4   3 2100.88  304.36
   1  -4   3 2148.04  230.27
  -1   4  -3 2029.01  294.89
   1  -4   3 2015.66  219.59
  -1   4  -3 2617.76  267.37
  -1  -4  -3 2169.94  270.06
  -1  -4  -3 2287.32  317.62
  -1   4  -3 2480.46  214.88
   1  -4   3 2523.81  204.38
   1  -4   3 1718.10  226.39
   1   4   3 2588.42  250.64
   1   4   3 2523.38  247.43
  -1  -4  -3 2679.58  303.57
  -1  -4  -3 1994.95  268.43
  -1   5   3 2120.65  255.18
   1  -5  -3 1968.56  219.04
   1   5  -3 1937.48  216.67
   1  -5  -3 2458.01  228.72
  -1   5   3 2376.31  126.58
   1  -5  -3 1639.26  263.34
  -1  -5   3 1718.99  205.53
  -1   5   3 1929.35  253.81
  -1   5   3 1619.08  325.72
   1  -5  -3 1912.95  211.78
  -1  -5   3 1937.58  203.93
   1   5  -3 2031.35  236.74
  -1  -5   3 1929.43  221.57
   1   5  -3 1842.80  260.58
   1   5  -3 1974.22  210.74
   1   5  -3 1707.53  197.78
   1   2   4 4380.46  562.76
  -1  -2  -4 4671.74  534.90
  -1   2  -4 4232.78  728.25
   2  -2  -5 1105.42  156.91
  -2   2   5  715.00  197.36
   2  -2  -5  661.71  152.66
  -2  -2   5 1190.63  152.20
   2  -2  -5  993.12  169.28
   2  -2  -5 1107.68  198.94
   2   2  -5  975.63  148.90
  -2  -2   5  991.69  135.20
   2   2  -5  828.60  122.23
  -2  -2   5  863.91  148.61
  -2  -2   5  818.81  102.33
   2   2  -5 1059.29  214.16
   1  -4  -4  257.32   94.52
  -1   4   4  293.43  153.18
   1   4  -4  269.20   84.05
   1   4  -4  237.04   81.81
  -1  -4   4  190.51   78.45
   1  -4  -4  221.23   93.02
  -1   4   4  267.77  113.21
  -1   4   4  288.87  123.15
   1  -4  -4  256.66   94.32
   1   4  -4  231.63   90.49
   1   4  -4  281.13   91.98
   1   4  -4  240.39   81.62
   3   3  -4  818.51  106.57
   3  -3  -4  809.08  129.83
   3   3  -4  970.10  123.87
  -3  -3   4  687.71  133.65
  -3   3   4  776.51  140.55
   3  -3  -4  793.52  121.25
   3  -3  -4  911.87  138.72
   3   3  -4  855.67  140.75
   3  -3  -4  822.10  175.15
   3  -3  -4  866.13  101.07
  -3   3   4  596.41  113.38
   1  -2  -5   91.42   65.57
   1   2  -5   98.87   39.43
  -1  -2   5  107.09   41.67
  -1  -2   5  114.66   42.05
   1  -2  -5   98.60   55.77
   1  -2  -5   84.58   64.91
   1  -2  -5  100.97   40.76
  -1  -2   5   75.42   55.27
   1   2  -5  100.67   41.59
   1  -2  -5   90.82   44.55
   1   2  -5  101.34   49.37
   1  -2  -5   87.94   60.62
   1   2  -5  122.51   80.84
  -1   2   5  113.39   58.05
   3   0  -5 1247.70  202.48
  -3   0   5 1095.26  223.41
   3   0  -5 1413.75  185.92
   3   0  -5 1774.03  183.97
  -3   0   5 1255.22  181.64
  -3   0   5 1495.84  213.86
   3   0  -5 1311.53  190.22
   3  -4   0  247.63   98.26
  -3  -4   0  411.44   70.61
   3  -4   0  317.88  110.22
  -3  -4   0  315.10  105.12
  -3  -4   0  301.41  100.95
  -3   4   0  306.55  101.78
  -3  -4   0  379.69   78.40
  -3   4   0  327.26   56.11
   3  -4   0  295.39  113.00
   3  -4   0  283.78   90.14
   3   4   0  307.24  110.30
  -3   4   0  345.68   57.99
  -3  -1  -2 1841.58  190.53
   3  -1   2 1129.28  186.66
   3   1   2 1620.16  222.22
  -3   1  -2 1808.85  194.37
  -3   1  -2 1371.35  211.38
  -3  -1  -2 1695.81  198.46
  -3  -1  -2 1526.97  186.31
   3   1   2 1156.16  210.53
  -3  -1  -2 1447.42  221.04
   3   1   2 1568.50  193.77
   3  -1   2 1155.08  184.43
   0  -6  -1 1515.67  153.24
   0   6   1 1605.53  192.83
   0   6  -1 1588.45  185.26
   0   6   1 1508.41  181.20
   0  -6   1 1270.19  142.72
   0  -6  -1 1467.29  156.96
   0   6   1 1690.21  189.99
   0   6   1 1518.05  162.08
   0   6   1 1172.21  275.10
   0  -6   1 1249.02  160.37
   0  -6  -1 1288.40  294.64
   0   6  -1  987.22  187.30
  -2   4  -2   84.14   39.83
   2  -4   2   59.06   49.66
   2  -4   2   74.90   34.82
   2  -4   2   88.61   43.77
  -2   4  -2  102.87   44.23
  -2   4  -2  104.50   52.43
   2  -4   2  111.32   41.51
   2   4   2   96.20   56.33
  -2  -4  -2  101.12   63.95
   2   4   2   54.12   42.97
  -2  -4  -2   88.07   44.33
   2   4   2   97.93   48.40
  -2  -4  -2  106.84   47.86
   2   4   2   97.51   53.61
   4   2  -1  568.07  125.56
  -4  -2   1  548.64   95.97
   4  -2  -1  482.53  138.42
  -4   2   1  584.82   76.07
   4  -2  -1  623.01  116.05
   4  -2  -1  639.33  114.09
  -4  -2   1  614.33   90.83
   4   2  -1  676.04  109.98
  -4   2   1  717.97  108.91
   4  -2  -1  661.82   95.60
   4   2  -1  596.87  132.00
  -4   2   1  763.79  103.47
  -4  -2   1  639.67  150.57
  -4   2   1  554.82  112.66
  -4  -2   1  700.52  126.52
  -3  -4   3 1433.50  167.57
  -3  -4   3 1481.81  200.94
  -3  -4   3 1307.14  176.49
  -3  -4   3 1554.71  152.41
   3  -4  -3 1313.13  148.10
   3   4  -3 1568.20  170.91
   3  -4  -3 1636.60  175.77
   3  -4  -3 1377.61  208.78
   3   4  -3 1388.15  172.53
   3   4  -3 1216.52  165.37
   3  -4  -3 1360.90  179.03
  -3   4   3 1173.22  216.63
   3  -4  -3 1403.53  201.25
   3   4  -3 1227.63  169.25
   3  -4  -3 1245.72  167.78
  -3   4   3 1348.82  179.66
   4   2  -3 1817.51  213.29
   4  -2  -3 1440.93  176.17
  -4   2   3 1440.05  153.41
  -4  -2   3 1773.36  177.99
   4  -2  -3 1819.37  197.42
   4   2  -3 2380.76  153.50
  -4  -2   3 1535.30  179.26
   4   2  -3 1825.99  211.65
   4  -2  -3 1946.65  244.40
  -4  -2   3 1576.62  236.92
  -4   2   3 1508.19  226.03
  -4  -2   3 1834.10  224.15
  -2   4   4 3694.23  383.39
   2  -4  -4 3251.67  279.74
   2  -4  -4 3461.99  325.64
  -2  -4   4 3544.28  263.13
   2   4  -4 3101.40  225.20
   2   4  -4 3791.55  284.68
   2   4  -4 2925.09  246.57
  -2  -4   4 3572.30  263.72
   2   4  -4 3256.18  295.84
   2  -4  -4 2480.04  356.86
  -2   4   4 2655.17  349.51
   2  -4  -4 3864.26  293.67
   2  -4  -4 3163.53  285.89
  -2   4   4 3851.87  272.25
   4   0   0 3204.26  410.20
   4   0   0 4553.72  301.36
  -4   0   0 2670.16  331.97
  -4   0   0 4420.22  355.39
   4   0   0 4199.70  321.78
  -4   0   0 3648.47  280.38
   4   0   0 3701.49  286.63
  -4   0   0 4602.63  320.30
  -3  -1   5 3139.15  320.57
   3   1  -5 3345.74  270.27
   3  -1  -5 3072.18  327.44
  -3   1   5 2877.54  306.44
   3  -1  -5 3674.57  262.12
  -3   1   5 3516.11  277.93
   3   1  -5 3858.68  270.13
   3  -1  -5 3430.70  310.36
   3   1  -5 2907.65  272.89
  -3   1   5 2894.83  278.09
  -3  -1   5 3596.04  293.58
  -3  -1   5 2837.54  258.75
   3  -1  -5 3004.61  298.00
   3   1  -5 3371.26  287.16
   1   6   0  669.38  100.95
   1   6   0  670.31  102.05
  -1   6   0  624.58   98.65
  -1   6   0  362.96  155.90
   1   6   0  532.14   92.79
   1  -6   0  712.23   91.78
   1  -6   0  533.78   73.19
   1  -6   0  512.52  102.49
  -1  -6   0  815.26  103.52
  -1  -6   0  550.33   85.29
  -1  -6   0  544.76   84.07
  -1  -6   1 1367.25  146.35
   1  -6  -1  932.04  192.48
   1   6  -1 1326.29  168.60
   1  -6  -1 1196.21  142.99
  -1   6   1 1147.68  144.16
   1  -6  -1 1338.08  154.15
   1  -6  -1 1100.45  136.54
  -1   6   1  710.53  200.02
  -1  -6   1 1185.77  140.21
  -1   6   1 1039.71  119.01
  -1  -6   1 1174.30  133.78
   1   6  -1 1357.11  154.22
  -1   6   1 1179.54  140.67
  -4   0   4  262.33   88.18
   4   0  -4  259.27   81.52
   4   0  -4  297.82   93.71
  -4   0   4  251.86   84.69
   4   0  -4  275.98   91.88
   4   0  -4  277.90   87.36
  -4   0   4  267.42   81.24
   0   5  -3 3695.61  263.22
   0   5  -3 2237.01  276.48
   0   5  -3 2831.51  254.06
   0  -5   3 3232.98  242.01
   0   5   3 3160.96  294.60
   0  -5  -3 3054.03  291.12
   0  -5  -3 3306.32  308.38
   0  -5  -3 2293.03  264.26
   0   5   3 2996.09  295.09
   0  -5   3 3016.02  271.37
   0   5  -3 3133.04  364.02
   0  -5   3 3294.28  251.61
   0   5  -3 3170.34  237.33
   2  -5   1  534.68   80.66
  -2   5  -1  908.40  121.17
  -2  -5  -1  943.71  154.09
   2  -5   1  655.15   89.78
   2   5   1  852.84  118.56
   2  -5   1  690.07   97.10
   2  -5   1  730.93  116.83
  -2   5  -1  957.32  129.08
   2   5   1  972.24  143.99
  -2   5  -1  746.79  187.06
  -2   5  -1  702.50  110.58
  -2  -5  -1  893.01  113.46
  -2  -5  -1  708.75  101.06
  -2  -5  -1  767.74  162.61
   0  -1  -5 1877.17  255.47
   0   1  -5 1336.93  150.56
   0   1  -5 1865.89  211.52
   0  -1   5 1160.77  170.05
   0  -1  -5 1329.28  172.65
   0   1  -5 1157.88  211.97
   0  -1  -5 1552.87  193.60
   0  -1   5 1297.83  184.35
   0   1  -5 1607.95  220.43
   0  -1  -5 1423.14  184.72
   0   1  -5 1281.51  206.47
   0  -1  -5 1545.94  198.41
  -4   1   0 3300.93  238.87
   4  -1   0 2614.36  189.10
  -4  -1   0 2522.16  219.27
   4  -1   0 2718.82  254.58
   4  -1   0 3397.90  237.83
  -4   1   0 2962.45  279.35
   4  -1   0 2041.16  325.99
  -4  -1   0 2874.32  267.12
  -4   1   0 3008.31  268.27
  -4  -1   0 1734.01  232.14
  -4  -1   0 2831.95  275.05
   2  -5  -3 6552.72  413.86
   2   5  -3 5367.02  381.08
   2   5  -3 6244.13  443.64
  -2  -5   3 5060.57  380.60
   2  -5  -3 6388.08  430.35
  -2  -5   3 4942.29  321.89
  -2   5   3 6840.72  427.97
   2   5  -3 5308.49  357.75
  -2  -5   3 5339.29  382.61
   2   5  -3 6758.35  451.37
  -2   5   3 6170.55  437.57
  -2   5   3 4950.67  465.22
   2  -5  -3 5200.97  448.76
  -2   5   3 5702.96  417.42
   2  -5  -3 6254.55  432.84
   4   1  -4 2357.11  133.49
  -4   1   4 2182.78  247.31
   4  -1  -4 2443.93  185.92
   4  -1  -4 2020.64  225.31
  -4   1   4 1661.78  237.42
   4   1  -4 1561.58  169.73
  -4  -1   4 2022.13  248.05
   4   1  -4 1814.09  200.24
   4  -1  -4 2236.28  315.02
  -4   1   4 2157.35  205.41
  -4   1   4 2148.04  264.17
  -4  -1   4 2366.14  118.01
   4  -1  -4 1771.95  222.59
   0  -4   4 5377.80  363.72
   0   4  -4 4164.19  277.99
   0   4   4 5622.32  485.81
   0  -4  -4 4819.74  657.89
   0   4  -4 4847.85  398.68
   0  -4  -4 5871.66  418.73
   0  -4  -4 4282.06  424.27
   0   4   4 5156.12  389.31
   0  -4  -4 4862.97  379.52
   0   4   4 5000.17  572.92
   0  -4  -4 4397.71  463.67
   0   4  -4 5575.65  364.61
   0  -4   4 4032.14  329.16
  -3   2  -2  646.20   88.83
  -3   2  -2  574.59  108.27
  -3  -2  -2  617.14  112.45
   3  -2   2  537.57  101.81
  -3  -2  -2  490.76  137.69
   3   2   2  434.35  154.39
  -3  -2  -2  484.57   91.58
   3   2   2  331.38  109.76
   3   2   2  314.76  129.29
  -3  -2  -2  575.40  125.93
   3   2   2  608.88  117.02
   3  -2   2  338.92  117.54
   2   3   3  119.58   67.92
  -2  -3  -3  158.09   82.41
  -2   3  -3  150.58   60.74
   2   3   3  140.88   79.94
  -2  -3  -3  147.37   88.87
  -2   3  -3  130.64   58.13
   2  -3   3  171.42   75.12
   2   3   3  112.80   72.14
  -2   3  -3  148.89   63.44
  -2  -3  -3  147.94   63.81
   2   3   3  184.35   81.35
  -2  -3  -3  127.08   57.61
   3   2  -5   59.95   31.52
  -3   2   5   41.79   34.86
   3  -2  -5   58.31   37.25
  -3  -2   5   56.88   28.36
   3  -2  -5   37.07   32.85
  -3  -2   5   57.90   32.77
  -3   2   5   43.50   36.64
   3   2  -5   44.37   27.40
   3   2  -5   60.51   27.28
   3  -2  -5   51.68   28.63
   3  -2  -5   59.06   40.42
  -4   3   2 4758.63  311.25
   4  -3  -2 7994.08  521.35
  -4  -3   2 6764.82  412.57
   4   3  -2 5103.55  420.58
  -4  -3   2 6586.73  558.82
  -4  -3   2 5707.68  404.82
  -4  -3   2 6736.87  452.65
   4   3  -2 5303.48  358.70
   4   3  -2 6102.81  413.37
   4  -3  -2 6618.58  479.41
   4  -3  -2 6919.26  435.30
  -1  -6  -1 4380.98  309.31
   1  -6   1 3900.52  295.74
  -1  -6  -1 4043.55  320.09
   1   6   1 4428.66  346.25
   1  -6   1 4258.18  322.38
   1   6   1 4747.32  340.35
   1  -6   1 3714.53  313.32
  -1  -6  -1 2415.46  377.98
  -1  -6  -1 4310.17  310.04
  -1   6  -1 4358.54  330.92
  -1   6  -1 2640.61  323.95
  -1  -6  -1 3104.54  484.13
   1  -6   1 4007.70  288.94
   1   6   1 4367.04  323.20
   1   6  -2 1581.81  177.97
  -1   6   2 1473.13  196.55
  -1   6   2 1355.57  231.16
  -1  -6   2 1636.37  184.59
  -1   6   2 1877.70  191.36
   1   6  -2 1723.66  205.09
   1  -6  -2 1797.94  210.55
  -1   6   2 1539.67  203.00
  -1  -6   2 1332.22  159.47
   1   6  -2 1495.09  183.81
   1  -6  -2 1235.10  249.47
   1  -6  -2 1574.87  177.06
   1   6  -2 1293.89  151.24
   1  -6  -2 1808.33  182.82
  -1   3  -4 1809.56  325.96
  -1   3  -4 3110.75  271.27
   1  -3   4 3373.52  247.82
  -1   3  -4 3008.27  279.91
  -1  -3  -4 2286.64  332.89
   1   3   4 2768.23  322.18
  -1  -3  -4 2999.97  371.58
   1   3   4 2743.48  311.36
  -1  -3  -4 2398.07  232.23
  -1  -3  -4 1573.41  347.24
   1   3   4 3056.22  273.60
   2  -3  -5  323.73   70.27
   2  -3  -5  241.77  117.28
   2  -3  -5  359.85   76.57
   2   3  -5  329.13   91.38
  -2  -3   5  271.12  110.22
   2  -3  -5  341.67   60.03
  -2   3   5  351.03   83.88
  -2  -3   5  382.02   71.03
   2   3  -5  363.36   68.75
  -2  -3   5  338.82   59.16
   2  -3  -5  370.56   94.47
   2   3  -5  372.61   71.16
  -1  -3   5    5.82    9.67
   1   3  -5    7.91   13.12
   1   3  -5    6.32   11.82
  -1   3   5   16.55   30.30
  -1  -3   5    2.15   14.73
   1  -3  -5   14.08   28.23
   1   3  -5    9.48   13.19
   0   6   2 1814.49  204.03
   0   6  -2 2007.21  209.27
   0  -6  -2 2003.69  232.57
   0   6   2 2183.21  245.27
   0   6  -2 1924.89  210.99
   0  -6   2 1738.92  206.18
   0  -6   2 1788.81  190.99
   0   6   2 1669.24  178.48
   0  -6  -2 1980.34  241.63
   0   6  -2 1834.87  212.83
   0   6   2 1087.20  207.88
   0   6   2 1667.11  192.40
   0   6  -2 1368.73  206.55
   0  -6   2 1438.57  181.77
   0   6  -2 1764.32  198.53
   0  -2  -5 3592.93  232.27
   0   2   5 2614.74  470.90
   0  -2  -5 4107.46  291.84
   0  -2  -5 5293.54  453.99
   0  -2   5 4526.29  332.00
   0   2  -5 4131.15  319.33
   0   2  -5 4007.60  363.84
   0  -2   5 4148.10  304.23
   0   2  -5 4064.19  333.89
   0   2  -5 4189.25  408.61
   0  -2  -5 4457.83  347.04
   4  -2   0  476.92   69.09
  -4   2   0  313.08  111.61
  -4  -2   0  621.36  102.38
  -4   2   0  595.32  110.99
  -4  -2   0  400.79  104.94
   4   2   0  465.80   91.66
  -4  -2   0  508.27  134.65
   4   2   0  462.53  125.96
   4  -2   0  483.62  100.28
   4  -2   0  388.65  132.44
   4  -2   0  531.29   86.08
  -4  -2   0  565.89  107.53
   4  -2   0  410.42   71.45
  -4   2   0  512.90   86.18
   4  -2  -4   48.68   29.74
  -4  -2   4   36.31   44.50
  -4   2   4   41.83   43.94
   4  -2  -4   28.47   35.60
  -4  -2   4   35.09   18.41
  -4   2   4   39.28   48.13
  -4  -3   1  908.72  162.38
   4  -3  -1  644.01   90.26
   4  -3  -1  788.36  106.92
  -4  -3   1 1209.88  134.94
  -4  -3   1  886.21  130.57
   4  -3  -1  939.55  104.69
  -4   3   1  886.35  115.56
   4  -3  -1  856.41  147.71
   4  -3  -1 1032.02  120.28
   4   3  -1  713.57  125.77
  -4  -3   1  908.23  140.32
  -4  -3   3  309.67  129.56
  -4  -3   3  324.56  105.62
   4   3  -3  220.92   90.01
   4  -3  -3  243.64   89.19
  -4   3   3  185.45   59.79
  -4  -3   3  234.09   87.55
   4   3  -3  270.45  106.01
   4  -3  -3  309.04   65.23
   4   3  -3  237.10   91.27
   3   4   1 4359.37  394.57
   3  -4   1 3782.80  336.16
  -3  -4  -1 3699.72  388.18
   3  -4   1 3724.14  335.25
   3   4   1 3367.62  289.11
  -3   4  -1 3119.97  302.41
   3  -4   1 3520.92  334.98
  -3  -4  -1 3467.72  330.27
   3   4   1 3767.35  360.49
  -3  -4  -1 4345.16  415.31
   3   4   1 2767.33  337.02
  -3  -4  -1 3734.11  347.75
  -3   4  -1 3431.06  320.06
  -3   4  -1 3360.43  323.28
   3  -4   1 2333.88  289.58
  -3  -5   1 2305.95  210.41
   3   5  -1 2763.94  265.99
   3  -5  -1 2308.37  223.63
   3  -5  -1 2597.59  243.02
  -3  -5   1 2209.28  259.55
  -3  -5   1 2420.95  274.00
  -3  -5   1 2699.62  264.91
  -3   5   1 2420.62  233.74
   3  -5  -1 2457.39  301.50
   3   5  -1 1867.02  200.42
  -3   5   1 1853.07  324.84
   3  -5  -1 2642.22  254.92
   3  -5  -2  565.70   91.15
  -3   5   2  529.47   92.52
   3  -5  -2  515.43  164.38
  -3  -5   2  618.45   70.47
  -3   5   2  315.37  157.73
  -3  -5   2  596.74  134.20
   3  -5  -2  548.12   82.40
   3   5  -2  672.14   86.16
  -3   5   2  549.70   98.31
   3   5  -2  610.90  102.69
  -3  -5   2  719.07  137.45
  -3   5   2  650.13   87.82
  -3  -5   2  559.25   97.27
   3   5  -2  537.87  107.61
   3   5  -2  585.59   93.62
   3   4  -4 3261.45  302.69
   3  -4  -4 3469.08  337.04
   3  -4  -4 3662.34  473.89
  -3  -4   4 2837.18  263.67
   3   4  -4 3834.87  357.37
   3  -4  -4 2930.06  292.31
   3  -4  -4 3551.84  364.34
   3   4  -4 3692.55  353.11
  -3   4   4 3037.03  386.45
  -3  -4   4 3498.99  359.25
   3  -4  -4 3163.12  335.46
   3   4  -4 3211.13  301.47
  -3  -4   4 4100.59  391.85
   3  -4  -4 3453.72  318.36
  -3   4   4 2993.60  385.76
   2   6  -1  902.07  111.13
  -2  -6   1  854.28  136.96
  -2   6   1  861.54  122.21
  -2   6   1  790.72   94.80
  -2   6   1  862.93  116.16
   2  -6  -1  813.37   99.58
  -2  -6   1  447.38  155.27
  -2  -6   1  970.52  104.38
  -2  -6   1  849.79  107.09
   2  -6  -1  788.04   98.57
   2  -6  -1  541.76  157.20
  -2   6   1  652.16  187.72
  -3  -3  -2 4017.26  425.41
  -3   3  -2 3566.78  342.26
   3   3   2 4392.89  410.54
   3   3   2 2899.92  362.82
  -3  -3  -2 3241.06  334.70
  -3  -3  -2 3588.80  393.96
   3   3   2 3323.74  375.77
   3   3   2 4086.26  415.07
   3  -3   2 3012.77  330.32
  -3   3  -2 3369.24  334.21
  -3  -3  -2 2281.22  282.41
  -2  -6   0   79.08   41.87
  -2   6   0   71.55   35.74
  -2  -6   0   76.51   28.96
   2  -6   0   50.48   40.26
   2   6   0   73.21   34.21
  -2   6   0   57.38   50.75
  -2  -6   0   63.42   49.46
   2  -6   0   60.43   35.48
   2   6   0   34.42   34.36
   2  -6   0   65.40   38.62
   2   6   0   71.46   50.44
   2  -6   0   59.06   29.91
   1   5   3 1739.16  253.84
  -1   5  -3 1614.85  174.87
  -1  -5  -3 1461.37  239.59
  -1  -5  -3 1461.31  289.98
  -1   5  -3 1638.93  194.56
  -1   5  -3 1370.19  217.87
   1   5   3 1790.99  247.75
  -1   5  -3 1670.53  203.73
   1  -5   3 1606.25  179.73
  -1  -5  -3 1687.13  230.01
   1  -5   3 1988.90  219.15
  -1  -5  -3 1332.17  202.87
  -1  -5  -3 1450.26  178.22
   1  -5   3 1565.53  193.58
   1  -5   3 1890.73  141.81
   1   5   3 1818.67  243.04
  -4   0  -1    2.05   13.18
   2   6  -2  299.59   53.73
   2  -6  -2  208.05  100.89
   2  -6  -2  311.41   46.66
  -2   6   2  196.74   99.07
  -2   6   2  304.57   62.13
  -2  -6   2  214.92   80.05
  -2  -6   2  289.19   44.78
  -2   6   2  310.33   56.69
   2  -6  -2  256.90   42.08
   2  -6  -2  291.70   46.95
  -2  -6   2  342.45   65.69
  -2   6   2  292.50   46.74
  -2  -6   2  280.92   51.61
  -1  -5   4  560.72  109.75
   1   5  -4  782.38  110.47
   1   5  -4  587.52  118.53
  -1   5   4  716.18  116.03
   1   5  -4  832.63  120.92
   1  -5  -4  740.77  116.83
  -1  -5   4  658.11   86.60
   1   5  -4  807.13  152.62
   1   5  -4  748.01   96.78
  -1   5   4  835.29  171.60
   1   5  -4  797.04  114.07
   1  -5  -4  998.32  186.53
  -1   5   4  709.07  118.90
   1  -5  -4  803.63  138.07
   2   0   4    4.39   17.26
  -2   0  -4    6.36   19.06
   2   0   4    5.28   16.79
  -2   0  -4   20.29   30.64
   2   0   4   10.25   20.83
   3   3  -5 5935.54  537.50
   3   3  -5 5826.74  541.67
   3   3  -5 7067.72  592.89
  -3  -3   5 7235.14  635.50
   3  -3  -5 4293.69  451.13
   3  -3  -5 5492.08  549.61
  -3   3   5 5100.57  604.81
   3  -3  -5 6690.18  570.73
   3   3  -5 7938.69  666.43
   3  -3  -5 7603.76  636.39
  -3   3   5 5474.58  616.38
   3  -3  -5 5920.15  618.35
  -3   5   0    7.33   10.76
  -3  -5   0   13.15   24.81
   3   5   0    9.85   25.22
  -3  -5   0   24.90   18.15
  -3   5   0   12.79   17.70
   3   5   0    7.56   20.28
   4   0  -5    3.11   11.06
  -4   0   5    0.85   11.02
   4   0  -5    0.83   11.05
   4   0  -5   -1.35   13.44
   4   0  -5    0.90    9.16
  -4   0   5    0.98    9.49
  -2   0   6 3543.34  384.23
   2   0  -6 3768.12  394.43
  -2   0   6 4507.43  411.36
   2   0  -6 3484.93  369.88
  -2   0   6 3430.95  356.75
   2   0  -6 2068.95  238.37
   2   0  -6 3497.64  388.40
  -2   0   6 3698.69  382.71
   2  -5   2 3025.17  290.80
   2   5   2 2937.74  339.37
  -2   5  -2 3070.66  328.27
   2   5   2 2250.58  276.42
  -2  -5  -2 3445.57  336.91
  -2   5  -2 3234.73  318.45
   2   5   2 3175.72  310.44
   2  -5   2 3153.32  304.14
  -2   5  -2 2684.91  366.38
   2  -5   2 3256.79  310.12
  -2  -5  -2 3182.68  351.40
  -2  -5  -2 2358.42  333.29
   2   5   2 1590.66  256.88
   2  -5   2 2694.90  296.45
  -2  -5  -2 2897.58  348.93
  -2   5  -2 3172.31  316.91
  -4   1  -1 1366.63  242.55
  -4  -1  -1 1529.51  247.71
   4  -1   1 1338.71  269.93
  -4   1  -1 2275.07  223.25
  -4   1  -1 2503.45  273.74
  -4  -1  -1 2808.34  295.77
   4  -1   1 2184.00  265.96
  -4  -1  -1 2497.17  278.81
   4   1   1 2187.20  303.22
  -4   1  -1 1990.19  224.18
  -4  -1  -1 2698.27  309.29
   3   5  -3 3326.01  314.58
   3  -5  -3 3416.41  305.60
   3  -5  -3 3270.21  432.54
  -3  -5   3 3158.35  293.35
   3  -5  -3 3509.10  315.30
   3  -5  -3 3279.86  416.21
  -3   5   3 3431.00  307.14
  -3   5   3 3252.18  393.81
   3   5  -3 3385.13  323.76
  -3  -5   3 3420.35  359.06
  -3  -5   3 4103.03  391.72
  -3   5   3 3877.35  372.06
   3   5  -3 4380.80  384.18
  -3  -5   3 3743.49  318.57
   3  -5  -3 3676.36  374.85
   3   5  -3 3862.90  375.82
  -2   1  -4  358.56   63.09
  -2  -1  -4  496.92   88.17
   2   1   4  275.20   65.38
   2  -1   4  379.12   81.77
   2  -1   4  281.12   46.93
   2   1   4  395.71   78.04
  -2   1  -4  396.12   98.13
  -2  -1  -4  226.01   93.80
   2   1   4  362.92   81.99
   2  -1   4  407.54   89.50
  -2  -1  -4  377.87   97.85
  -2   1  -4  420.97  106.25
  -2  -5   4    4.67   10.74
   2   5  -4    4.02    9.46
   2  -5  -4   21.51   37.67
   2   5  -4    0.37    9.00
   2   5  -4    1.30   10.63
  -2   5   4   22.34   38.34
  -2  -5   4    1.76   11.89
  -2  -5   4    4.92    8.31
  -2  -5   4    3.84    9.98
  -2   5   4    1.87   11.57
  -2   5   4   18.08   24.61
   2  -5  -4    1.72   12.82
   0   3   5    0.44   12.61
   0  -3   5    4.64   10.92
   0   3  -5    1.44    8.55
   4  -3   0 1784.78  193.48
  -4  -3   0 1285.07  139.15
  -4  -3   0 1987.41  232.21
   4  -3   0 1874.94  126.97
   4  -3   0 1704.07  216.57
  -4  -3   0 2300.25  249.75
  -4  -3   0 1646.88  231.84
   4  -3   0 2162.93  213.52
   4  -3   0 1664.09  181.61
   4   3   0 1870.68  183.58
   4  -3   0 1305.33  250.58
   4   3   0 1558.11  223.49
  -4   3   0 1987.52  208.77
  -1  -6  -2 1901.17  306.42
  -1   6  -2 2942.71  325.88
  -1  -6  -2 2191.00  317.95
  -1   6  -2 3010.86  296.45
   1  -6   2 2508.93  297.73
   1  -6   2 3028.08  294.27
  -1  -6  -2 2866.80  325.70
   1   6   2 3013.79  344.27
  -1  -6  -2 2977.28  339.46
   1  -6   2 2605.81  288.89
  -1  -6  -2 3184.10  322.04
  -1   6  -2 3034.87  299.13
  -1   6  -2 3068.65  297.97
   1   6   2 2734.13  331.54
   1  -6   2 3239.32  324.86
   4   1  -5  522.01   75.00
  -4  -1   5  500.91   76.86
  -4   1   5  405.29   83.75
  -4  -1   5  552.19   92.54
  -4   1   5  458.24  137.08
   4  -1  -5  457.86   86.53
   4  -1  -5  514.13  127.86
  -4  -1   5  352.67   66.96
   4  -1  -5  426.74   69.00
   4   1  -5  568.57   96.95
   4  -1  -5  530.30   71.34
  -4  -1   5  525.11   71.89
   4   1  -5  611.48   92.04
  -4   1   5  494.57   65.27
  -4   1   5  487.20  126.86
   2  -1  -6   62.67   39.87
   2   1  -6   78.34   41.71
  -2   1   6   77.24   53.27
   2  -1  -6  123.25   39.63
  -2  -1   6  103.83   40.05
   2   1  -6  105.78   43.72
   2  -1  -6  106.37   41.18
  -2   1   6   92.71   60.23
   2   1  -6   98.56   32.74
   2   1  -6   74.47   39.63
  -2  -1   6   74.36   55.50
  -2   1   6   77.88   33.59
   2  -1  -6   78.56   39.77
  -2  -1   6  133.58   39.63
  -2  -1   6   82.87   34.09
  -2   1   6  144.61   40.42
   1   6  -3 3289.15  356.47
   1  -6  -3 3379.70  433.00
  -1   6   3 2960.30  450.65
   1  -6  -3 3909.34  357.67
   1   6  -3 3705.40  342.71
  -1  -6   3 3659.76  333.25
  -1   6   3 4015.81  399.15
   1   6  -3 2958.87  326.59
  -1   6   3 4112.28  384.40
   1   6  -3 3870.70  345.02
  -1   6   3 3354.92  318.93
   1   6  -3 3165.63  303.91
  -1  -6   3 2774.89  253.16
   1  -6  -3 4243.08  408.25
  -1   6   3 4152.18  394.18
  -4  -3   4 2263.85  239.29
   4  -3  -4 2244.09  275.97
   4   3  -4 2461.59  249.34
   4  -3  -4 1525.58  216.07
   4   3  -4 1948.50  202.02
   4   3  -4 2248.52  233.16
  -4   3   4 2010.01  187.58
   4  -3  -4 2198.36  204.25
  -4  -3   4 2052.17  192.89
  -4   3   4 2121.23  271.13
   4  -3  -4 2180.35  230.97
  -4  -3   4 1602.01  225.09
   4   3  -4 1990.20  239.75
  -4   3   4 1851.53  209.20
  -1   0  -5  580.24  107.07
  -1   0  -5  227.70   87.93
  -1   0  -5  625.25  101.80
  -1   0  -5  916.21  130.97
   1   0   5  530.42  113.07
   1   0   5  580.86  114.64
  -1   0  -5  462.49   77.22
   1   0   5  535.99   94.43
  -2  -4  -3 1586.59  203.11
  -2  -4  -3 1531.97  290.54
  -2  -4  -3 1626.93  252.46
  -2  -4  -3 1839.06  184.96
   2   4   3 1509.40  289.06
   2   4   3 1365.73  214.08
  -2   4  -3 1546.14  188.93
   2   4   3 1973.71  248.37
  -2   4  -3 1983.83  231.71
  -2   4  -3 1971.65  227.67
   2  -4   3 2072.09  225.06
   2   4   3 1495.98  232.73
   1   0  -6   25.76   36.83
   1   0  -6   58.41   65.21
   1   0  -6   33.94   40.37
  -1   0   6   30.44   37.95
  -1   0   6   27.43   34.83
   1   0  -6   22.92   34.28
  -4  -4   2 3097.21  363.54
   4   4  -2 2935.56  298.04
   4   4  -2 2799.39  307.52
  -4  -4   2 3296.27  322.42
  -4  -4   2 3536.01  307.93
   4  -4  -2 2607.46  318.13
   4  -4  -2 3305.02  323.50
   4  -4  -2 3339.39  297.16
   4  -4  -2 3409.95  301.72
   4  -4  -2 3409.15  311.51
   4   4  -2 3424.21  336.68
  -4  -4   2 3168.86  348.26
  -3   0  -3 1935.33  277.53
   3   0   3 3313.07  342.25
   3   0   3 2819.53  278.92
  -3   0  -3 3833.24  334.02
   3   0   3 1458.50  300.25
  -3   0  -3 3378.84  367.69
   3   0   3 3116.09  352.85
  -1   4  -4   13.12   28.93
   1  -4   4   29.41   22.13
  -1  -4  -4   30.60   31.26
  -1  -4  -4   27.41   28.33
  -1   4  -4   37.22   44.39
  -1  -4  -4   31.09   30.48
   1  -4   4   34.05   20.92
   1   4   4   35.28   36.81
   1   4   4   34.08   23.07
  -1  -4  -4   21.03   37.18
  -1   4  -4   37.40   36.91
   2  -4  -5  204.33   31.80
   2  -4  -5  252.14   78.84
   2  -4  -5  221.61   52.17
   2   4  -5  194.49   41.29
  -2   4   5  263.27   96.62
  -2  -4   5  140.23   34.10
   2   4  -5  226.24   50.12
   2   4  -5  216.42   50.22
  -2  -4   5  226.47   53.56
   2  -4  -5  158.36   98.25
   2  -4  -5  221.95   63.01
   2  -4  -5  193.03   67.51
   2   4  -5  225.72   49.74
   1  -1   5  423.03   74.49
  -1   1  -5  416.50   64.92
  -1   1  -5  456.05  106.06
  -1   1  -5  352.69   96.46
  -1  -1  -5  212.39   75.01
  -1  -1  -5  535.16  100.74
   1   1   5  373.26   84.28
   1  -1   5  364.13   85.21
  -1   1  -5  601.50  112.10
  -1  -1  -5  578.09  110.43
   1  -1   5  540.82   78.70
  -1  -1  -5  293.22   78.49
  -1   1  -5  484.19   92.27
   1   1   5  320.59   97.28
   0  -7   0   -0.36    8.00
   0   7   0    0.52   14.54
   0   7   0    1.54    9.67
   0   7   0    1.15    9.27
   0  -7   0   -0.24   13.07
   0  -7   0    0.39    9.11
   1  -4  -5  566.44  121.60
   1   4  -5  467.37   90.14
   1   4  -5  532.76   85.92
   1   4  -5  547.88  112.41
   1   4  -5  592.64   83.36
  -1  -4   5  415.35  107.34
   1   4  -5  433.33   69.07
   1   4  -5  554.71  109.95
  -1   4   5  468.04  121.08
   1  -4  -5  516.66   93.98
  -1   4   5  483.54   88.31
   1  -1  -6 4266.75  452.37
   1  -1  -6 2732.04  316.57
   1   1  -6 3881.53  400.53
  -1  -1   6 3120.20  305.14
   1  -1  -6 2777.01  369.95
   1  -1  -6 2155.91  278.76
   1   1  -6 3862.84  422.14
   1  -1  -6 4210.19  413.00
   1   1  -6 3403.26  353.41
   1  -1  -6 2501.30  312.64
   1   1  -6 3024.08  354.23
   1   1  -6 3730.09  355.28
   0   5  -4  400.60   79.43
   0  -5  -4  441.37  106.93
   0  -5   4  469.15   75.97
   0   5   4  450.46   88.12
   0  -5  -4  373.21   82.00
   0  -5  -4  401.84   75.25
   0   5   4  361.18   90.66
   0   5  -4  459.10  106.53
   0   5   4  387.30   53.44
   0  -5  -4  443.34  103.00
   0   5  -4  308.66  102.83
   0   5  -4  514.14   81.11
   0   5  -4  377.40   57.63
   0  -5   4  400.08   81.25
  -3   0   6    2.51   10.60
   3   1   3  141.67   69.19
  -3  -1  -3  191.75   60.43
   3  -1   3  346.18   78.41
  -3  -1  -3  267.77   58.42
  -3   1  -3  315.81   87.70
   3   1   3  392.01   95.69
   3  -1   3  349.44   80.27
  -3  -1  -3  233.63   78.10
  -3  -1  -3  420.07   62.38
   3  -1   3  391.77   62.98
   3   1   3  332.16   88.04
   3  -1   3  356.09   79.75
  -3   1  -3  282.14   50.95
   3  -1   3  420.63  100.42
   4  -2   1  971.24  214.00
  -4  -2  -1 1818.43  243.11
   4   2   1 1689.01  235.88
  -4   2  -1 1726.23  175.10
   4   2   1 1245.80  228.86
   4   2   1 2068.86  225.10
  -4  -2  -1 2219.94  242.54
   4  -2   1 1489.80  209.04
   4  -2   1 1928.38  197.09
  -4  -2  -1 1489.81  206.11
   4  -2   1 1799.69  214.02
   4  -2   1 1674.16  165.76
  -4   2  -1 1797.18  214.54
  -4   2  -1  903.19  175.54
  -4  -2  -1 2074.98  265.47
  -4  -4   1  427.00   81.07
   4  -4  -1  559.81   95.43
   4  -4  -1  504.89   74.58
   4  -4  -1  478.13   85.53
   4  -4  -1  459.46   80.08
  -4  -4   1  485.37   93.42
   4  -4  -1  504.31   75.34
  -4  -4   1  435.72   65.01
   4   4  -1  452.53   88.86
  -4  -4   1  481.39  116.22
   4  -4  -1  453.33   70.25
   0  -6   3 2916.87  288.76
   0   6   3 2745.06  327.90
   0  -6  -3 1800.37  285.77
   0  -6   3 3126.61  325.18
   0  -6   3 2720.90  250.35
   0  -6  -3 2277.73  305.81
   0   6  -3 2893.14  274.33
   0   6  -3 2884.18  321.84
   0   6  -3 3143.41  291.75
   0   6  -3 3165.87  331.75
   0   6   3 3374.18  370.37
   0  -6  -3 2863.68  303.20
   0   6  -3 3047.05  285.57
   0  -6  -3 3155.82  348.56
   0   6   3 2631.57  313.33
   2   2   4  220.48  109.09
  -2   2  -4  472.08   71.09
   2  -2   4  326.52   73.09
   2   2   4  268.84   70.33
  -2  -2  -4  289.02   51.91
  -2   2  -4  382.12   93.25
  -2  -2  -4  222.26   99.11
   2   2   4  377.24   73.31
  -2   2  -4  394.12   92.31
   2  -2   4  345.38   67.15
   2   2   4  354.50   86.37
  -2  -2  -4  166.35   88.98
   2   2   4  266.04   90.70
   2  -2   4  413.44   66.37
   4  -4  -3  179.47   86.70
   4  -4  -3  214.28   60.27
   4  -4  -3  155.93   67.30
  -4   4   3  189.43   49.36
   4  -4  -3  155.75   63.46
  -4  -4   3  178.35   71.34
   4   4  -3  160.28   64.24
  -4  -4   3  139.09   95.82
   4   4  -3  138.39   92.94
  -4  -4   3  191.28   81.12
   2  -6   1 2931.59  277.75
  -2  -6  -1 3461.11  348.97
  -2  -6  -1 3759.53  331.02
   2   6   1 3027.76  338.57
  -2   6  -1 1978.41  359.26
   2   6   1 3266.78  331.84
   2  -6   1 2718.83  293.48
  -2   6  -1 2819.26  280.97
   2  -6   1 2828.81  265.93
  -2   6  -1 2292.83  244.64
  -2  -6  -1 3264.45  357.92
   2  -6   1 2985.11  302.26
  -2  -6  -1 2804.12  366.83
  -2   6  -1 3035.63  300.57
   2   6  -3 5228.74  452.94
   2   6  -3 6080.83  512.39
  -2  -6   3 5092.83  445.93
   2  -6  -3 6657.72  562.69
  -2  -6   3 5798.92  505.35
  -2   6   3 5828.87  494.12
   2  -6  -3 6168.50  515.86
  -2   6   3 4980.88  485.97
   2  -6  -3 4389.07  542.00
   2   6  -3 6939.80  623.26
   2   6  -3 4555.28  403.40
  -2  -6   3 4177.60  477.49
   2  -6  -3 6532.94  548.21
  -2   6   3 6404.96  554.51
  -2   6   3 4862.62  512.82
  -4  -2   5 3133.56  277.50
  -4   2   5 2589.47  333.21
   4  -2  -5 2921.62  361.97
  -4  -2   5 2748.84  260.17
   4   2  -5 3120.30  284.33
   4   2  -5 3130.24  316.78
   4  -2  -5 2421.38  294.23
  -4   2   5 2133.51  216.72
  -4  -2   5 2049.56  308.38
   4  -2  -5 2880.77  284.95
  -4   2   5 3035.71  351.43
  -4   2   5 2755.36  247.20
   4   2  -5 2987.20  267.95
   4  -2  -5 2711.05  237.58
  -3   1   6   21.13   26.81
  -3  -1   6   32.47   33.60
   3   1  -6   29.42   27.48
  -3  -1   6   29.56   30.08
  -3   1   6   36.77   33.92
   3  -1  -6   37.57   45.09
   3   1  -6   30.73   25.03
  -3   1   6   30.51   25.88
  -3  -1   6   22.78   20.11
   3   1  -6   27.64   34.07
   3  -1  -6   46.39   24.45
   3  -1  -6   38.58   29.36
   0   7   1  181.19   38.79
   0   7  -1  184.03   42.59
   0   7   1  146.50   34.09
   0   7   1  105.95   76.50
   0   7  -1  119.23   71.83
   0  -7   1  122.12   53.07
   0  -7  -1  130.99   77.11
   0  -7  -1  162.39   41.58
   0   7   1  171.90   38.56
   0  -7   1  156.90   36.89
   0   7   1  170.02   45.06
   0  -7  -1  181.03   42.38
  -2   2   6  262.53   94.96
   2  -2  -6  375.55   77.45
  -2  -2   6  357.48  116.38
   2  -2  -6  318.92   89.41
  -2  -2   6  380.57   79.01
   2  -2  -6  419.59   77.96
   2  -2  -6  304.96  103.72
   2   2  -6  340.56  119.64
  -2  -2   6  401.04   81.45
   2  -2  -6  384.92   96.38
   2   2  -6  420.02   78.73
   2   2  -6  435.14   78.37
  -2  -2   6  387.27   67.76
  -5   0   2  358.52  151.77
   5   0  -2  226.63   81.82
  -5   0   2   84.74  122.24
   5   0  -2  600.98  134.93
   5   0  -2  137.10  117.44
  -5   0   2   54.46   96.62
   5   0  -2  123.18   57.75
   5   0  -3 7744.95  649.19
  -5   0   3 7733.06  739.37
  -5   0   3 7572.59  614.65
   5   0  -3 9539.80  805.73
   5   0  -3 8516.00  724.16
   1   7   0  354.68   63.80
   1   7   0  376.70   66.10
   1  -7   0  328.56   47.86
   1  -7   0  227.17   57.10
  -1   7   0  177.40   94.02
   1   7   0  339.92   58.15
  -1  -7   0  293.00   54.13
   1  -7   0  335.81   49.74
  -1   7   0  407.65   65.43
  -1  -7   0  367.68   53.27
  -1  -7   0  335.54   54.49
  -1   7   1 2769.37  261.31
   1  -7  -1 2866.99  271.14
  -1   7   1 3234.09  297.98
   1  -7  -1 2479.06  250.42
  -1   7   1 3129.29  306.32
  -1   7   1 1710.52  298.26
  -1  -7   1 3218.09  306.32
   1   7  -1 4012.42  379.15
   1  -7  -1 3306.74  292.66
   1  -7  -1 1804.47  303.31
  -1  -7   1 2511.16  236.48
   1   7  -1 2913.89  270.62
  -1  -7   1 2800.17  265.08
  -5  -1   2 3728.03  381.85
   5  -1  -2 3838.69  395.23
   5  -1  -2 3843.68  373.52
   5   1  -2 4679.89  433.41
   5  -1  -2 3935.46  359.67
   5   1  -2 4138.56  381.26
  -5  -1   2 3971.81  388.64
  -5  -1   2 3198.50  315.84
  -5   1   2 4862.22  442.96
  -5  -1   2 4543.76  387.36
  -5   1   2 3810.90  339.41
   5  -1  -2 3567.07  446.78
  -5   1   2 3640.70  386.34
  -5   1   2 4413.90  405.00
  -1   2  -5  482.70  106.08
   1   2   5  529.48   97.38
   1   2   5  262.80  130.63
   1   2   5  552.39  102.01
  -1   2  -5  550.81  123.57
   1  -2   5  506.95   81.41
  -1  -2  -5  285.91  126.70
  -1   2  -5  545.77  112.25
   1  -2   5  447.76   94.14
   1   2   5  196.63   67.70
   1  -2   5  400.09   89.35
  -1  -2  -5  289.97   82.01
  -1  -2  -5  638.52  140.46
  -1   2  -5  715.49  115.22
  -5  -1   3  720.71  107.08
  -5  -1   3  765.61  111.56
   5  -1  -3  787.60   95.61
   5   1  -3  701.01  108.97
  -5   1   3  797.56  118.56
   5  -1  -3  681.41   85.31
  -5  -1   3  766.96  165.17
  -5   1   3  657.11   81.18
   5  -1  -3  881.90  128.37
  -5  -1   3  668.76   88.98
   5   1  -3  602.73   82.69
   1  -2  -6   32.73   33.13
   1   2  -6   28.95   39.93
  -1  -2   6   29.67   25.77
   1   2  -6   41.85   24.05
  -1   2   6   36.67   26.33
   1  -2  -6   38.41   28.66
   1   2  -6   35.98   33.61
   1  -2  -6   31.38   21.63
   1  -2  -6   29.85   34.29
   1   2  -6   38.18   20.98
   1  -2  -6   21.48   32.44
   1   2  -6   40.63   28.62
   1  -2  -6   39.86   28.46
   1   2  -6   34.60   33.50
  -1  -2   6   22.01   27.63
   3  -5   1 1266.90  180.54
  -3   5  -1 1712.18  284.59
   3  -5   1 1219.40  168.03
  -3  -5  -1 1571.72  188.49
  -3  -5  -1 1713.42  217.83
  -3  -5  -1 1382.45  198.52
   3   5   1  982.81  243.35
   3   5   1 2207.38  240.02
   3  -5   1 1541.37  167.60
   3   5   1 1806.58  217.28
   3   5   1 1431.70  218.44
  -3   5  -1 1697.38  185.72
   3  -5   1 1543.45  164.85
  -3   5  -1 1718.51  190.22
  -3  -5  -1 1307.18  218.02
  -3   5  -1 1594.50  181.92
   3   4   2  367.08  109.39
  -3   4  -2  409.62   75.16
   3   4   2  479.94  120.23
   3  -4   2  522.68   86.01
  -3  -4  -2  565.86   75.87
  -3   4  -2  524.12   87.41
   3   4   2  597.93  112.28
   3  -4   2  539.23   89.18
  -3  -4  -2  537.50   91.34
  -3  -4  -2  482.50  113.87
  -3   4  -2  495.87   82.46
   3   4   2  283.61   84.44
   3  -4   2  250.64  102.64
   3  -4   2  522.25   75.06
  -3  -4  -2  483.45  145.12
   3  -2   3    9.58   17.47
  -3  -2  -3   10.00   17.84
   3  -2   3    7.37   13.34
  -3   2  -3    8.08   21.50
   3   2   3    7.77   19.40
   3  -2   3    8.29   24.54
   3  -2   3    8.47   16.83
  -3   5   4  185.42   75.07
   3  -5  -4  209.41   55.23
   3  -5  -4  203.68   42.44
   3  -5  -4  165.13   73.50
  -3  -5   4  211.18   52.02
   3  -5  -4  192.65   77.61
   3   5  -4  244.38   40.93
   3  -5  -4  211.78   48.13
  -3   5   4  268.63   59.15
  -3  -5   4  213.48   55.12
   3   5  -4  212.70   53.18
   3   5  -4  215.00   43.55
  -3  -5   4  203.88   40.86
   3   5  -4  177.26   62.36
   3   4  -5 1770.01  213.85
  -3   4   5 1351.64  234.66
   3  -4  -5 1577.35  204.84
   3  -4  -5 1425.35  179.47
   3   4  -5 1637.98  175.68
   3  -4  -5 1458.80  192.56
   3  -4  -5 1599.15  225.57
  -3   4   5 1506.87  238.75
   3  -4  -5 1224.10  120.61
  -3  -4   5 1675.31  204.25
   3  -4  -5 1449.53  233.92
   3   4  -5 1585.07  164.88
   3   4  -5 1213.26  170.34
   3   2  -6 6648.63  593.45
  -3  -2   6 7563.04  679.18
   3  -2  -6 5551.73  523.11
  -3   2   6 4542.76  551.63
   3   2  -6 7094.34  599.48
  -3  -2   6 7217.99  632.41
   3  -2  -6 6294.52  591.05
  -3   2   6 6195.73  606.83
   3  -2  -6 7277.50  630.13
  -3  -2   6 7215.38  646.08
   3   2  -6 7870.27  665.25
   3  -2  -6 7099.96  655.66
  -3  -2   6 6694.70  581.51
   5   0  -111345.91  993.73
  -5   0   110619.74  959.31
   5   0  -113344.25  373.02
  -5   0   113241.21  482.77
  -5   0   114645.84  350.22
  -5   0   111513.09 1036.31
   5   0  -1 8710.50  875.87
   0   4  -5 1548.27  169.02
   0   4  -5 1889.70  142.79
   0  -4   5 1766.52  183.17
   0  -4  -5 1793.26  213.71
   0   4  -5 2137.24  215.15
   0  -4  -5 2199.52  229.14
   0  -4  -5 1773.72  237.55
   0   4   5 1142.88  175.77
   0   4   5 1960.24  221.18
   0   4  -5 1368.55  256.02
   0  -4   5 1990.52  218.23
   0   4  -5 1696.96  189.25
   4  -4   0 1037.32  151.53
   4  -4   0 1095.08  130.03
   4  -4   0 1246.89  152.47
   4  -4   0  994.01  155.71
   4  -4   0 1253.77  145.73
   4   4   0 1310.58  156.50
  -4  -4   0 1194.43  130.02
  -4  -4   0 1029.18  148.58
   4   4   0 1085.12  172.40
  -4  -4   0 1364.61  164.66
  -4  -4   0 1177.77  202.01
   4   4   0 1531.13  171.98
   4  -4   0 1047.06  158.88
  -4   4   0 1197.95  147.89
  -5   0   4   65.04   78.31
  -5   0   4  114.14   93.28
  -1  -7  -1  582.40  115.67
  -1   7  -1  630.95  100.34
  -1  -7  -1  850.31  103.62
  -1   7  -1  443.26  130.86
   1  -7   1  808.29  103.85
   1   7   1  922.89  116.81
   1  -7   1  597.29   77.14
   1   7   1  831.29  107.15
  -1  -7  -1  654.94   97.09
   1  -7   1  552.42  112.72
   1  -7   1  654.45   79.98
   1   7   1  816.84  127.11
  -1   7   2   11.39   14.89
  -1   7   2   18.89   14.69
   1   7  -2   12.95   11.52
   1  -7  -2   10.80   11.00
  -1  -7   2    8.39   11.41
   1  -7  -2   13.50   15.92
  -1   7   2    9.95   15.85
  -1  -7   2   14.46   11.57
   1   7  -2    7.47   14.37
  -1   7   2   12.52   18.85
  -1   7   2    9.85   22.02
   1  -7  -2   10.71   24.25
   3   6  -1 1673.32  183.15
   3  -6  -1 1608.12  178.27
   3  -6  -1 1651.73  189.78
   3  -6  -1 1466.73  226.41
  -3  -6   1 1838.99  129.26
  -3  -6   1 1508.23  264.77
   3   6  -1  846.74  183.68
  -3  -6   1 1547.71  154.87
   3   6  -1 1775.84  188.42
  -3  -6   1 1796.36  203.90
   3  -6  -1 1597.56  171.52
  -3   6   1 1606.95  167.46
  -3   6   1 1217.61  261.53
   3  -6  -2 8179.29  689.26
  -3  -6   2 8936.13  724.20
  -3   6   2 7333.16  626.42
  -3   6   2 7802.14  689.04
  -3   6   2 6320.23  805.32
  -3  -6   2 8793.73  774.35
   3  -6  -2 5869.22  700.16
   3   6  -2 9852.68  790.65
   3   6  -2 7565.88  656.82
  -3  -6   2 8872.96  738.85
  -3   6   2 7959.11  705.41
   3  -6  -2 8528.55  726.50
  -3  -6   2 9072.88  821.13
   4  -3   1 1250.59  143.30
   4  -3   1  966.01  153.65
   4   3   1  912.82  173.45
   4  -3   1 1095.14  144.70
   4   3   1 1242.99  197.21
  -4   3  -1  944.22  189.98
  -4  -3  -1 1102.88  144.24
   4  -3   1 1173.87  135.83
  -4  -3  -1 1165.33  197.27
   4  -3   1  700.20  189.56
   4  -3   1 1157.50  143.18
  -4   3  -1 1205.13  162.34
  -4  -3  -1 1378.12  164.18
   4   3   1 1301.45  162.82
  -4  -3  -1 1169.19  196.76
   4   3   1 1336.24  165.07
  -5  -1   1  126.27   43.20
  -5  -1   1  102.75   35.31
   5  -1  -1   99.90   66.25
   5  -1  -1  124.21   69.19
  -5   1   1  116.68   47.02
  -5   1   1   93.22   48.89
   5   1  -1   99.37   44.12
  -5   1   1  120.94   54.87
   5  -1  -1  117.78   44.13
  -4  -4   4 1057.09  123.09
  -4   4   4 1054.55  184.30
  -4  -4   4  938.73  156.69
   4  -4  -4 1163.47  124.12
  -4  -4   4  922.89  101.51
   4   4  -4 1107.99  120.88
   4  -4  -4 1090.25  112.67
   4  -4  -4 1160.85  147.10
   4   4  -4 1023.24  147.74
   4  -4  -4 1041.52  148.60
   4   4  -4 1166.55  130.70
  -4  -4   4 1254.86  162.56
   4   4  -4  950.96  128.22
   4  -4  -4 1049.77  193.98
  -5  -2   2 3067.14  314.19
  -5  -2   2 2703.26  348.14
   5  -2  -2 3020.93  280.13
   5  -2  -2 3515.87  322.53
   5   2  -2 2958.06  279.21
  -5   2   2 2441.65  285.46
  -5   2   2 2656.28  235.37
  -5  -2   2 1950.30  188.14
   5  -2  -2 2037.64  263.65
   5   2  -2 2418.29  281.38
   5  -2  -2 2554.20  271.27
   5   2  -2 2707.23  325.93
  -5  -2   2 2866.98  302.52
   2  -3   4 4972.90  449.56
   2   3   4 3430.47  438.24
   2   3   4 1882.64  264.79
  -2  -3  -4 2723.66  336.66
  -2   3  -4 3902.36  405.46
   2   3   4 3863.21  397.60
  -2  -3  -4 3448.57  456.41
  -2   3  -4 4105.36  426.40
   2  -3   4 3609.69  334.38
  -2  -3  -4 2003.08  386.53
   2  -3   4 3509.30  352.24
  -2  -3  -4 3908.59  414.83
   2  -3   4 3628.73  377.45
   2   3   4 3701.58  351.12
   0   0  -6  478.22  112.54
   0   0  -6  564.47  109.08
   0   0  -6  573.79  132.54
   0   0   6  437.48  100.73
   0   0  -6  373.12  122.83
   0   0  -6  537.62   91.36
   0   0   6  553.28  107.95
   0   0  -6  781.45  111.53
   5  -2  -3  265.86   69.10
  -5  -2   3  222.16   42.22
  -5   2   3  180.02   37.72
   5   2  -3  220.65   41.36
   5  -2  -3  197.46   39.77
  -5   2   3  151.58   77.32
   5   2  -3  184.29   76.26
   5  -2  -3  226.38   45.07
   5   2  -3  244.37   57.20
  -5  -2   3  325.40   63.90
  -5  -2   3  224.39  110.94
  -5  -2   3  210.77   52.42
   0  -7   2 2579.09  268.62
   0  -7   2 2312.64  236.46
   0   7  -2 2324.86  265.96
   0  -7  -2 2878.99  405.01
   0   7   2 1762.80  204.77
   0   7  -2 2394.67  239.77
   0  -7   2 2594.86  242.80
   0   7  -2 3208.41  329.20
   0   7   2 3339.48  323.91
   0  -7  -2 2773.46  313.51
   0   7   2 3355.74  309.82
   0   7  -2 2579.78  256.42
   0   7   2 3244.55  341.39
   0  -7  -2 3731.65  346.98
   0   7   2 3210.41  330.50
   5  -1  -4 4707.23  404.05
  -5  -1   4 3462.88  443.13
  -5   1   4 4143.32  430.10
   5   1  -4 4875.79  434.23
  -5   1   4 4527.54  377.38
   5  -1  -4 4965.99  433.54
  -5  -1   4 4934.70  420.05
  -5   1   4 5087.10  467.95
   5  -1  -4 5284.52  493.47
   5  -1  -4 4009.49  363.00
   5   1  -4 4722.81  418.38
   5   1  -4 4715.91  401.39
   4  -3  -5    2.96   24.23
   4  -3  -5    5.51   14.72
   4  -3  -5    5.29    7.66
  -4   3   5    3.17   14.70
   4   3  -5    3.81   12.22
   4   3  -5    5.12   11.12
   4  -3  -5    3.09   12.17
  -2  -3   6  186.48   75.25
   2  -3  -6  118.68   62.12
  -2   3   6  114.76   68.03
   2   3  -6  193.64   40.94
  -2  -3   6  164.54   59.45
   2  -3  -6  256.54   61.03
   2   3  -6  242.89   48.73
  -2   3   6  111.39   75.81
  -2  -3   6  216.42   39.49
  -2  -3   6  184.44   42.99
   2  -3  -6  187.48   64.03
   2  -3  -6  248.29   61.07
   2   3  -6  253.59   85.37
   2  -3  -6  187.36   50.52
   0  -1  -6 1295.83  151.68
   0  -1   6  886.87  135.86
   0  -1  -6  891.50  121.46
   0  -1  -6  459.81  130.07
   0  -1  -6 1012.74  147.34
   0   1   6  339.27   93.50
   0   1  -6 1040.80  141.21
   0   1  -6  835.40  162.50
   0  -1  -6 1012.84  132.21
   0  -1   6  793.03  136.01
   0   1  -6  901.67  152.53
   0   1  -6 1353.20  171.66
   0   1   6  364.86  101.42
   0   1  -6 1313.16  148.70
   0  -1  -6 1457.73  171.46
   4   0   2  854.86  147.24
   4   0   2  640.66  109.83
  -4   0  -2  388.81  111.57
  -4   0  -2  909.86  132.90
  -4   0  -2  908.43  139.60
  -4   0  -2 1003.74  121.41
   1   6   3  766.18  160.55
   1  -6   3 1001.33  122.35
  -1   6  -3 1039.30  135.21
   1  -6   3 1082.09  144.90
  -1  -6  -3  709.90  190.68
  -1  -6  -3  843.14  124.98
  -1   6  -3  667.04  153.32
   1  -6   3  896.41  115.27
  -1  -6  -3  841.74  123.67
   1   6   3 1046.39  172.90
  -1  -6  -3  557.02  144.81
  -1   6  -3  849.09  141.82
   1  -6   3  848.77  125.93
  -1   6  -3 1024.61  135.20
   1   6  -4  392.21   67.88
   1   6  -4  345.56   61.32
   1  -6  -4  328.33   72.06
  -1   6   4  340.33   75.73
  -1   6   4  377.43   81.02
   1   6  -4  374.63   73.77
   1   6  -4  379.40   68.93
   1   6  -4  366.74   60.34
  -1  -6   4  381.27   61.98
   1  -6  -4  376.77   80.23
   1   6  -4  385.73   94.49
   1  -6  -4  341.22  100.02
  -1   6   4  316.02   91.12
  -1  -6   4  376.58   60.70
  -1  -3  -5 3067.27  348.13
   1  -3   5 4364.72  418.25
   1  -3   5 3420.10  343.63
  -1  -3  -5 3403.12  424.95
  -1   3  -5 2007.01  388.53
  -1  -3  -5 4323.29  384.62
   1   3   5 3966.86  406.24
  -1   3  -5 4764.17  459.20
  -1   3  -5 4777.14  489.90
   1   3   5 2712.75  393.23
   1  -3   5 3607.57  324.67
  -1  -3  -5 3770.86  463.91
   2   7  -1  275.70   45.87
  -2   7   1  301.50   76.06
  -2  -7   1  181.64   50.05
  -2  -7   1  306.00   47.35
  -2   7   1  285.18   49.70
   2   7  -1  262.63   44.42
   2  -7  -1  245.32   50.41
   2  -7  -1  173.93   83.95
  -2  -7   1  244.62   55.27
  -2   7   1  156.46   89.52
  -2   7   1  294.11   73.87
   2  -7  -1  213.15   50.44
  -2  -7   1  295.74   46.70
   2   7  -1  231.42   72.78
  -4  -1  -2   59.68   44.95
   4   1   2   65.61   36.24
   4  -1   2   69.51   36.42
  -4   1  -2  123.45   31.97
   4   1   2  118.13   41.64
  -4  -1  -2   78.36   34.36
  -4  -1  -2   72.07   31.36
  -4   1  -2   40.44   40.47
  -4   1  -2  104.21   34.94
  -4  -1  -2  120.62   32.67
   4   1   2   96.64   41.49
   4  -1   2   69.03   21.14
  -2   5  -3  221.43   68.74
  -2  -5  -3  243.34   76.90
  -2   5  -3  269.00   77.17
  -2  -5  -3  266.43  103.59
   2  -5   3  308.69   58.51
  -2  -5  -3  241.65   83.39
   2  -5   3  307.64   53.00
  -2   5  -3  325.62   68.91
   2   5   3  363.54   95.99
   2  -5   3  357.07   63.48
   2   5   3  221.86   82.67
  -2   5  -3  330.09   65.76
   2   5   3  286.12   68.55
   2   5   3  320.96   83.25
   2  -5   3  251.12   77.94
  -2  -5  -3  252.46   70.90
  -4   0   6 6040.54  561.87
   4   0  -6 6862.15  610.39
  -4   0   6 6839.44  619.18
  -4   0   6 4711.08  521.44
   4   0  -6 5767.23  547.70
   4   0  -6 8105.72  664.13
   4   0  -6 7490.51  620.53
  -1  -3   6 1032.11  196.29
   1   3  -6 1420.45  152.76
   1  -3  -6 1385.58  166.45
   1  -3  -6 1158.50  165.60
   1   3  -6 1027.11  137.41
  -1  -3   6 1309.41  146.98
   1  -3  -6 1358.73  180.67
  -1   3   6 1530.28  190.68
   1   3  -6 1465.73  180.75
   1   3  -6 1470.44  225.71
   4  -5  -2   50.23   23.56
   4  -5  -2   63.68   22.59
   4  -5  -2  117.11   44.66
  -4  -5   2    7.62   20.11
   4  -5  -2   85.40   31.05
  -4   5   2   45.77   35.22
  -3  -6   011553.37  973.26
   3  -6   0 9050.27  804.30
   3   6   0 7177.81  749.25
   3   6   010952.40  899.75
   3   6   012289.76  996.79
   3  -6   010347.85  841.40
  -3   6   0 8219.07  834.32
  -3  -6   011757.01  964.23
   3  -6   010533.97  863.21
  -3  -6   0 9489.10  779.08
   3  -6   010255.76  837.99
  -3   6   0 9607.99  804.28
  -3  -6   010530.28  959.50
  -3  -3  -3  574.08  136.89
   3  -3   3  665.07   95.95
   3   3   3  394.68  106.76
  -3  -3  -3  660.00  108.91
  -3   3  -3  681.69  107.84
  -3   3  -3  663.81  103.33
  -3  -3  -3  705.18  131.60
   3   3   3  445.11  117.60
  -3  -3  -3  629.39  121.98
   3   3   3  687.62  128.66
   3   3   3  497.61  150.53
  -3   3  -3  620.53   99.24
   2  -6   2  681.34   85.33
  -2   6  -2 1057.65  142.52
  -2  -6  -2  859.06  132.59
  -2  -6  -2  787.72  158.38
  -2   6  -2  899.85  133.09
  -2  -6  -2  836.58  124.43
  -2   6  -2 1146.90  148.60
  -2  -6  -2  882.73  147.90
   2   6   2  844.14  151.72
   2   6   2  911.86  158.82
   2   6   2  872.97  136.78
   2  -6   2  826.85  125.78
   2  -6   2  703.28   94.69
  -2   6  -2  842.25  115.44
   2  -6   2  880.22  116.94
   2   6   2  630.41  137.65
   5  -2  -1  180.79   55.87
  -5   2   1  177.56   51.27
   5  -2  -1  198.49   44.08
  -5   2   1  172.00   36.58
   5  -2  -1  130.87   98.41
   5   2  -1  158.19   56.18
  -5   2   1  170.43   73.46
   5  -2  -1  205.92   81.33
  -5  -2   1  123.67   54.80
   5   2  -1  214.35   70.72
   5   2  -1  197.52   58.67
  -5  -2   1  175.32   63.96
  -5   2   1  183.67   63.28
  -5  -2   1  191.75   50.59
  -5  -2   1  184.88   77.90
   1  -5   4  447.64   78.59
  -1  -5  -4  482.29   94.20
   1   5   4  557.22  101.89
  -1  -5  -4  506.50  142.02
   1   5   4  548.89  104.93
  -1   5  -4  322.91   92.51
  -1  -5  -4  515.37  148.25
  -1   5  -4  650.72  102.03
   1  -5   4  617.87  105.89
  -1   5  -4  647.51   96.17
  -1  -5  -4  482.05  143.16
  -1  -5  -4  648.39  148.49
  -1   5  -4  524.87  105.26
   2   5  -5 3731.71  346.23
   2  -5  -5 3700.06  411.61
  -2  -5   5 3598.44  337.13
   2   5  -5 2770.13  253.52
  -2  -5   5 3808.46  337.97
  -2   5   5 4141.95  502.49
  -2   5   5 2478.94  374.46
   2   5  -5 3451.53  331.02
   2   5  -5 3188.70  287.13
   2  -5  -5 3239.24  313.87
   2  -5  -5 2610.74  325.93
   2  -5  -5 1443.77  361.18
   2  -5  -5 3964.81  357.87
   3  -6  -3  486.13   66.62
  -3   6   3  505.63  120.57
   3  -6  -3  499.74  142.72
   3  -6  -3  569.78  104.33
   3  -6  -3  553.98  102.67
  -3   6   3  635.05   89.20
   3   6  -3  514.93   83.14
   3   6  -3  710.57   95.36
  -3  -6   3  413.48  113.89
   3   6  -3  470.00  119.99
  -3  -6   3  578.30   88.30
  -3  -6   3  597.56  106.07
   3   6  -3  526.19   82.17
  -3   6   3  557.84   98.10
  -3   6   3  552.55  102.41
  -3  -6   3  585.53   74.19
  -2   6   4  777.02  129.49
  -2   6   4  760.20  152.88
   2   6  -4  766.03  103.90
  -2  -6   4  731.36   99.69
   2   6  -4  816.31  110.91
  -2  -6   4  772.44   94.95
  -2   6   4  759.00  121.37
   2  -6  -4  845.02  113.15
   2  -6  -4  781.13  110.19
   2  -6  -4  634.89  120.56
   2  -6  -4  887.20  110.14
  -2  -6   4  781.57  114.30
   2   6  -4  730.55   91.93
   2   6  -4  649.65  133.24
  -2   6   4  718.86  117.74
  -2  -6   4  768.98   88.78
   1  -5  -5   18.10   26.65
  -1   5   5    5.10   25.81
   1   5  -5   14.15   25.03
  -1   5   5   16.12   30.89
  -5   2   4 2379.91  298.06
   5   2  -4 1841.49  133.80
  -5  -2   4 2496.47  222.67
   5  -2  -4 3296.59  296.71
  -5   2   4 3190.93  316.32
  -5   2   4 2516.58  309.09
  -5  -2   4 3003.66  300.65
   5   2  -4 3094.51  285.68
   5  -2  -4 2996.69  278.33
   5   2  -4 2503.01  258.36
  -5   2   4 2436.59  218.33
   5  -2  -4 2552.54  330.62
   5   2  -4 3014.09  284.07
   4  -1  -6 2368.20  283.10
  -4   1   6 2403.40  320.15
   4   1  -6 2751.49  268.36
   4  -1  -6 1920.91  168.52
  -4   1   6 2173.29  260.42
   4   1  -6 2237.77  258.20
  -4  -1   6 2070.00  273.59
  -4  -1   6 1897.46  224.43
   4  -1  -6 2172.71  263.75
   4   1  -6 1955.58  233.35
   4   1  -6 1748.92  184.41
  -4  -1   6 2146.36  250.34
  -4   1   6 1909.81  226.92
   4  -1  -6 2782.40  256.94
   3   3  -6 1919.21  125.41
   3   3  -6 1703.54  190.96
  -3  -3   6 1898.03  157.87
   3   3  -6 1931.39  203.58
  -3  -3   6 1820.04  184.90
   3  -3  -6 1707.26  223.32
   3  -3  -6 1521.97  219.27
  -3  -3   6 1607.16  201.19
   3  -3  -6 1950.28  223.08
  -3  -3   6 1983.35  197.87
   3  -3  -6 1821.43  141.56
   3  -3  -6  885.03  171.06
  -3   3   6 1675.38  240.29
   3   3  -6 2084.52  258.94
  -2   7   0 2074.99  216.49
  -2  -7   0 2611.91  236.01
   2   7   0 1915.85  115.48
  -2  -7   0 2292.89  246.28
   2   7   0 2411.07  240.21
   2  -7   0 1622.12  170.89
   2  -7   0 1668.39  180.63
  -2  -7   0 2559.61  267.46
   2   7   0 2279.91  228.34
  -2   7   0 1355.49  267.42
  -2  -7   0 2264.54  218.85
   2   7   0 2356.29  212.77
   2  -7   0 2304.84  227.10
   2  -7   0 1624.90  221.93
  -2  -7   2 2275.45  220.61
   2  -7  -2 1599.57  292.06
  -2   7   2 1522.22  283.33
   2  -7  -2 2267.98  215.12
   2   7  -2 2598.18  261.71
  -2  -7   2 2053.56  235.93
   2  -7  -2 2416.48  224.42
  -2   7   2 2460.50  268.90
  -2  -7   2 1955.69  275.78
  -2   7   2 2466.37  261.41
  -2  -7   2 2507.18  234.43
  -2   7   2 2577.60  237.38
  -4  -5   1 1407.88  151.81
  -4   5   1 1160.41  263.03
   4  -5  -1 1318.84  141.75
   4  -5  -1 1709.66  224.97
   4  -5  -1 1621.08  166.41
   4  -5  -1 1453.56  155.51
  -4  -5   1 1658.81  201.47
   4  -5  -1 1646.36  201.82
   4   5  -1 1244.32  194.48
  -4  -5   1 1370.59  163.80
  -4  -5   1 1637.55  204.12
   4  -5  -1 1374.66  149.18
   0   2  -6 1091.27  191.83
   0  -2  -6 1052.69  180.32
   0  -2   6  557.04  159.16
   0  -2   6 1135.64  135.91
   0   2  -6 1120.29  154.04
   0  -2  -6 1251.80  162.46
   0   2  -6 1093.54  147.22
   0  -2  -6 1028.72  173.17
   0   2  -6 1458.72  159.91
   0  -2  -6 1084.37  187.46
   0  -2  -6 1083.54  132.52
   0   2  -6 1226.51  175.38
  -4  -5   3 1171.70  176.10
  -4  -5   3 1153.83  166.96
  -4  -5   3 1067.01  128.00
   4   5  -3 1344.41  180.89
   4   5  -3 1446.67  146.83
  -4  -5   3 1152.32  119.83
  -4   5   3 1438.09  160.92
   4  -5  -3 1310.83  148.32
   4  -5  -3 1345.39  161.02
  -4   5   3  781.86  218.87
   4   5  -3 1219.42  158.57
   4  -5  -3 1250.36  211.68
   4  -5  -3 1005.75  138.29
   4   5  -3 1201.94  146.89
  -5   0   0   13.96   16.12
   5  -3  -2 1332.80  191.02
   5   3  -2 1254.41  159.85
  -5  -3   2 1279.23  167.08
   5  -3  -2 1230.62  164.79
  -5  -3   2 1215.81  127.48
   5  -3  -2 1195.12  146.35
   5   3  -2 1425.21  174.53
  -5  -3   2 1356.64  177.31
   5  -3  -2 1538.42  158.85
  -5   3   2 1078.78  110.75
  -5  -3   2 1443.99  230.56
   5   3  -2 1395.03  192.82
  -5  -3   3 1864.95  151.00
  -5  -3   3 2023.34  220.67
   5   3  -3 2109.56  223.93
   5   3  -3 1312.01  171.15
  -5  -3   3 2119.21  267.83
  -5   3   3 1676.98  166.00
  -5  -3   3 1642.42  167.25
  -5   3   3 1806.05  209.41
   5  -3  -3 2254.81  233.62
   5   3  -3 2073.89  236.09
   5  -3  -3 2420.42  243.86
   5  -3  -3 2126.55  207.34
   4  -2   2    2.74   20.88
  -4   2  -2    8.56   20.76
   4  -2   2    9.30   15.61
  -4  -2  -2    7.40   25.26
   4   2   2   12.27   13.51
   4   2   2    5.49   23.14
  -4   2  -2    8.57   16.46
   0  -6  -4  119.05   35.91
   0  -6   4   95.86   35.27
   0   6   4  145.48   48.73
   0   6  -4  113.72   31.31
   0   6  -4  128.51   60.61
   0  -6  -4  122.63   41.38
   0  -6   4  140.85   34.47
   0   6  -4  166.14   36.84
   0   6  -4   74.07   40.29
   0  -6   4  131.98   32.34
   0   6   4  138.56   50.37
   0   6  -4  139.23   38.80
   0  -6  -4   92.39   48.37
   0  -6  -4  112.53   57.80
  -1  -7  -2  555.11  109.38
  -1   7  -2  415.30  121.25
  -1  -7  -2  434.20  148.08
   1  -7   2  642.76   95.19
  -1   7  -2  554.76   91.53
   1   7   2  788.69  118.03
  -1  -7  -2  704.34  112.81
  -1   7  -2  719.23  103.14
   1   7   2  698.07  101.29
  -1  -7  -2  632.26  128.41
  -1   7  -2  547.11   75.95
   1  -7   2  627.12  103.62
   1  -7   2  621.13   85.83
  -1  -7  -2  618.54   88.30
   1  -7   2  556.16   95.89
   5   0  -5 1038.89  143.26
  -5   0   5 1085.25  110.30
   5   0  -5 1282.91  156.51
   5   0  -5 1250.63  132.80
  -5   0   5 1256.49  148.86
  -5   0   5 1227.06  147.85
   5   0  -5 1134.56  122.17
  -5   0   5  923.14  138.28
  -5  -1   0 2226.84  264.50
   5  -1   0 3038.27  291.64
   5  -1   0 2427.93  269.07
   5   1   0 1974.39  247.37
  -5  -1   0 2521.27  288.33
  -5  -1   0 1641.50  250.24
   5  -1   0 2926.04  283.99
   5  -1   0 2130.54  290.20
  -5   1   0 3235.21  307.70
  -5  -1   0 2463.97  257.71
  -5   1   0 1392.12  264.61
  -5   1   0 2590.53  281.53
  -5   1   0 2391.64  293.38
   1   7  -3  640.41  116.06
  -1  -7   3  591.30   93.51
   1   7  -3  706.37  103.29
   1   7  -3  645.05   98.46
   1   7  -3  653.65   87.79
  -1  -7   3  658.27   86.89
   1   7  -3  669.54  110.20
   1   7  -3  644.61   93.86
  -1   7   3  960.61  111.59
  -1   7   3  759.96  108.61
  -1   7   3  926.69  107.14
   1  -7  -3  944.47  112.54
  -1   7   3  697.41  166.30
  -1   7   3  726.12  112.98
   1  -7  -3  682.76  116.59
   1  -7  -3  440.87  155.27
   4   2  -6   80.49   34.34
   4  -2  -6   90.19   42.82
   4   2  -6  109.34   38.65
  -4   2   6   91.57   47.95
   4   2  -6   92.86   29.21
   4  -2  -6  104.56   30.45
  -4  -2   6  110.49   34.51
  -4  -2   6  126.62   40.91
  -4  -2   6   73.68   32.03
   4  -2  -6  104.58   42.15
  -4   2   6  123.49   55.10
   4  -2  -6   83.51   40.96
   5  -1  -5 3496.86  333.61
  -5   1   5 3451.07  295.66
  -5  -1   5 3513.70  308.58
   5   1  -5 3678.76  338.71
  -5  -1   5 3442.98  327.70
  -5   1   5 2659.46  313.96
  -5  -1   5 2775.83  293.55
   5  -1  -5 3796.13  381.07
   5   1  -5 2948.47  288.61
   5  -1  -5 2922.25  305.36
  -5   1   5 2568.46  311.64
   5  -1  -5 2315.82  283.49
   5   1  -5 2566.25  289.27
  -5   1   5 3825.46  366.61
  -3   5  -2 1861.31  135.06
   3   5   2  831.62  204.13
   3  -5   2 1774.42  179.44
  -3   5  -2 1950.28  224.23
  -3  -5  -2 1300.66  153.34
   3   5   2 1316.50  158.45
  -3   5  -2 1851.44  119.76
  -3  -5  -2 1429.66  181.49
   3  -5   2 1543.13  170.97
  -3   5  -2 1514.92  171.57
   3  -5   2 1174.69  185.36
   3   5   2 1458.11  206.08
  -3  -5  -2 1835.24  161.28
  -3  -5  -2 1815.95  260.94
   3   5   2 1676.41  237.25
   3  -5   2 1541.99  167.91
   4  -4   1  344.21   56.16
   4  -4   1  407.96   79.52
  -4   4  -1  334.97   64.88
   4  -4   1  308.22   57.67
   4  -4   1  218.67  108.50
   4  -4   1  355.31   63.93
  -4  -4  -1  251.49   84.42
   4  -4   1  391.78   72.00
  -4  -4  -1  323.03   68.64
  -4  -4  -1  356.68   87.07
   4   4   1  387.32   80.82
   4   4   1  327.31   74.12
   4   4   1  357.74   98.91
  -4  -4  -1  373.95   79.54
   4   4   1  442.82   81.70
   2   4   4    0.25   10.24
   2   4   4   -1.35   11.20
   3  -5  -5   64.21   26.65
   3   5  -5   74.14   26.83
   3  -5  -5   74.38   42.47
   3  -5  -5   63.10   24.64
   3   5  -5   65.35   29.56
  -3  -5   5   39.40   16.76
  -3  -5   5   72.72   29.74
   3  -5  -5   57.52   44.02
   3   5  -5   67.80   23.20
   3  -5  -5   63.59   26.35
   3   5  -5   89.16   31.75
  -3   5   5   69.12   42.80
   3  -5  -5   55.15   30.65
  -3   5   5   66.00   44.97
   4   4  -5 1038.72  147.54
   4   4  -5 1350.08  161.83
   4   4  -5 1339.44  150.74
   4   4  -5 1371.39  144.73
   4  -4  -5 1234.74  136.43
  -4   4   5  931.81  131.49
  -4   4   5  910.31  154.58
   4  -4  -5 1269.05  155.45
   4  -4  -5  881.60  154.00
   4  -4  -5 1233.58  207.06
   4  -4  -5 1240.91  145.07
  -4  -4   5 1265.79  179.98
  -4   4   5 1146.70  171.69
  -2   0  -5   11.98   23.75
   2   0   5   29.58   35.40
   2  -4  -6 5842.22  477.31
   2  -4  -6 8479.85  732.73
  -2  -4   6 7962.68  665.33
   2  -4  -6 8473.07  806.27
  -2  -4   6 7491.32  616.68
   2   4  -6 6395.59  535.22
   2   4  -6 7682.39  636.35
   2   4  -6 5111.24  438.21
  -2   4   6 7382.85  717.28
   2  -4  -6 6940.89  589.17
  -2   4   6 9810.83  858.24
  -2  -4   6 4433.35  465.81
   2   4  -6 7494.44  701.36
  -2  -4   6 6130.87  513.59
   2  -4  -6 7556.81  657.29
   2  -4  -6 8319.42  776.52
  -5   3   1 4007.54  346.55
   5  -3  -1 4154.97  375.32
  -5  -3   1 4211.58  378.01
   5   3  -1 3775.57  395.19
  -5  -3   1 5537.25  513.33
   5  -3  -1 6021.11  508.70
   5   3  -1 4491.15  467.14
   5  -3  -1 4107.89  450.80
  -5  -3   1 4340.32  490.78
  -5   3   1 4414.92  396.03
  -5  -3   1 4310.44  415.21
   5  -3  -1 4557.56  404.61
  -5   3   1 3618.04  406.73
   5  -3  -1 3793.18  367.09
   0   7  -3  172.98   52.95
   0  -7   3  155.59   48.65
   0  -7  -3  202.64   48.56
   0  -7   3  155.89   34.96
   0   7  -3  186.66   43.11
   0   7   3  181.41   36.87
   0  -7  -3  120.01   70.63
   0  -7  -3  155.98   54.49
   0  -7  -3  147.53   73.79
   0   7   3  171.72   61.35
   0  -7   3  155.46   52.34
   0   7  -3  174.77   43.45
   0   7  -3  155.53   53.45
   0   7   3  174.72   60.21
   0   7  -3  198.50   47.26
   2  -7   1    8.04   12.96
   2  -7   1    6.99   13.91
   2  -7   1   11.59   13.75
   2  -7   1    6.61   12.36
   2   7   1    7.70   15.26
  -2   7  -1    7.90   10.52
  -2  -7  -1    8.76   23.99
   0   5  -5 2903.38  277.83
   0   5   5 2554.15  422.24
   0  -5   5 2858.97  306.89
   0   5   5 4018.19  410.58
   0  -5  -5 2430.39  495.11
   0   5   5 2981.53  314.90
   0  -5  -5 3028.07  342.94
   0   5   5 3035.85  370.12
   0  -5  -5 2950.67  312.80
   0  -5  -5 2177.52  265.99
   0   5  -5 2615.88  301.37
   0   5  -5 2536.91  248.89
   0   5  -5 3018.90  319.44
   0   5  -5 2533.17  256.13
   0   5  -5 2882.48  290.41
  -4  -5   0   12.11   19.91
  -4   5   0   13.94   14.99
  -4   5   0   13.59   15.27
   4  -5   0   19.49   23.72
  -4   5   0   13.29   24.77
   4   5   0   18.37   16.33
  -4  -5   0   15.56   16.80
   4   5   0    8.95   23.39
   5   3  -4  336.79   60.82
  -5  -3   4  350.05   68.55
   5   3  -4  290.13   72.46
  -5  -3   4  310.73   55.60
  -5   3   4  351.17   90.44
   5   3  -4  376.48   73.55
   5  -3  -4  252.75   84.20
  -5   3   4  255.49   48.01
   5  -3  -4  325.49   53.44
  -5   3   4  247.62   71.70
  -5  -3   4  303.23   64.28
   5  -3  -4  244.48   66.35
   5   3  -4  225.81   66.93
  -5  -3   4  335.74  100.44
  -2   7   3    3.82   14.47
   2  -7  -3    5.16   10.45
  -2   7   3    4.60   10.36
   2  -7  -3    8.09   11.37
   2  -7  -3    3.19   14.14
   2   7  -3    8.26   10.78
   2   7  -3    4.64   20.70
  -2  -7   3    5.92   10.69
   2   7  -3    4.22   11.32
   2   7  -3    5.63   14.84
   2  -7  -3    5.58   10.59
  -2  -7   3    5.32   12.71
  -2  -7   3    4.83   12.88
  -2   7   3    6.29    8.89
  -2   7   3    7.14   11.44
   2   0  -7  209.91   91.36
  -2   0   7  108.87   61.34
  -2   0   7  175.50   70.52
   2   0  -7   73.69   55.45
   2   0  -7  143.70   73.06
   3  -6   1  926.37  116.89
  -3   6  -1  951.81  113.04
   3  -6   1 1065.36  139.81
  -3   6  -1  965.32  114.14
  -3   6  -1 1113.07  196.73
   3   6   1  690.75  172.19
   3  -6   1  917.21  115.64
   3  -6   1  929.54  145.07
  -3  -6  -1 1094.18  197.12
  -3  -6  -1  748.94  115.68
   3   6   1 1158.97  145.09
  -3  -6  -1 1174.82  161.06
   3   6   1 1338.80  154.27
  -3  -6  -1 1110.26  143.27
   3   6   1 1035.21  172.85
  -3   6  -1 1012.47  123.77
   2  -1   5 2314.53  271.80
   2   1   5 2229.78  273.33
  -2   1  -5 2663.75  302.93
   2   1   5 1396.40  308.77
   2   1   5 2060.10  230.04
  -2  -1  -5 1187.09  249.60
  -2  -1  -5 1979.27  285.63
   2   1   5 2300.78  258.25
  -2   1  -5 2621.44  310.04
   2  -1   5 2423.49  247.07
   2  -1   5 1859.29  181.09
  -2  -1  -5 3312.35  320.54
  -2   1  -5 2346.79  287.59
  -5   2   0  631.00  119.14
   5   2   0  494.73   75.29
  -5   2   0  681.85  117.05
   5  -2   0  627.50  102.20
  -5  -2   0  660.30  112.11
  -5   2   0  629.05  108.16
   5   2   0  490.16  128.36
  -5  -2   0  714.71  122.58
   5  -2   0  791.38   95.45
  -5  -2   0  493.52  125.10
  -5  -2   0  801.96  133.50
   5  -2   0  536.71  142.79
   5  -2   0  669.47  110.53
  -5   2   0  396.74   98.15
   4  -5  -4  767.55  113.86
   4  -5  -4  778.81  119.10
  -4  -5   4  792.09  120.88
   4   5  -4  844.95  110.80
   4   5  -4  791.16  122.96
   4  -5  -4  845.21  135.72
   4   5  -4  747.85   96.26
   4   5  -4  869.23  123.31
  -4   5   4  782.23  146.80
  -4   5   4  845.09  138.36
   4  -5  -4  789.60  119.33
  -4  -5   4  899.02  104.94
   4  -5  -4  783.31  109.53
  -4  -5   4  736.64   99.12
   4  -5  -4  458.01  130.94
  -4  -5   4  931.59  134.65
   3   0   4   14.16   25.25
  -3   0  -4   23.62   37.09
   0  -3  -6 2847.25  307.74
   0  -3  -6 1899.17  176.26
   0   3  -6 1948.91  214.46
   0   3  -6 2129.42  272.82
   0  -3  -6 2285.04  298.89
   0  -3  -6 1608.47  191.05
   0   3   6 2129.54  321.89
   0  -3   6 1168.28  220.78
   0   3  -6 1839.22  143.52
   0   3  -6 1847.20  142.87
   0  -3   6 2237.83  212.42
   0   3   6 3203.25  403.44
   0   3   6 2424.67  234.23
  -1  -4  -5   11.75   32.69
   1   4   5   16.23   23.77
  -1  -4  -5   15.99   28.60
   1  -4   5   13.69   28.24
  -1  -4  -5   15.06   20.70
   3  -6  -4 5063.98  455.32
   3   6  -4 4824.91  431.56
  -3  -6   4 5003.82  463.34
  -3  -6   4 4489.44  393.04
  -3  -6   4 4817.76  440.30
   3   6  -4 5100.63  445.29
   3   6  -4 5484.46  497.96
   3   6  -4 4663.44  413.05
  -3   6   4 5960.10  503.70
   3  -6  -4 5922.50  491.79
   3  -6  -4 4642.34  510.21
  -3   6   4 5160.77  500.77
  -3   6   4 3661.54  400.71
   3  -6  -4 4716.12  527.36
   3  -6  -4 4441.22  456.70
   0  -8   0 4845.49  419.69
   0   8   0 6192.84  535.59
   0   8   0 6477.10  550.37
   0   8   0 6962.75  574.43
   0  -8   0 3731.71  680.29
   0   8   0 6796.15  671.81
   0   8   0 5091.32  434.63
   1   4  -6  126.94   51.16
   1   4  -6  192.23   82.48
   1   4  -6  103.21   42.37
   1  -4  -6  214.90   69.22
   1  -4  -6  156.17   53.75
  -1  -4   6  130.26   49.27
  -1   4   6  234.13   79.61
  -2   1   7 1666.72  182.60
   2  -1  -7 1296.10  192.06
  -2  -1   7 1248.56  159.06
   2   1  -7 1425.81  190.01
  -2   1   7  954.07  183.01
  -2  -1   7 1337.60  175.26
  -2   1   7 1541.00  246.26
   2  -1  -7 1187.23  197.75
   2   1  -7 1256.91  176.29
   2   1  -7 1024.59  167.33
   2   1  -7 1264.41  246.15
  -2  -1   7  930.27  209.49
  -2   1   7 1323.23  157.59
   2  -1  -7 1399.26  198.49
  -2  -1   7 1643.92  194.10
   2  -1  -7 1123.81  202.92
  -5   2   5   54.61   58.89
   5   2  -5   62.76   26.96
   5  -2  -5   63.12   29.72
  -5   2   5   67.15   32.44
   5  -2  -5   83.89   28.49
  -5  -2   5   72.31   45.23
   3   4   3  729.12  145.97
  -3  -4  -3  849.40  148.80
  -3   4  -3  907.53  125.23
  -3  -4  -3  944.85  166.86
  -3  -4  -3  922.25  150.31
   3  -4   3 1034.20  127.69
   3   4   3  551.32  150.46
  -3   4  -3  921.31  136.78
   3   4   3  857.64  155.56
  -3  -4  -3  759.34  183.18
  -3   4  -3  807.91  100.31
   3   4   3  814.03  179.42
  -3   1  -4 2659.73  320.79
  -3  -1  -4 1419.63  222.62
   3   1   4 2079.41  298.60
   3   1   4 2230.44  252.87
   3  -1   4 1874.82  199.83
  -3   1  -4 3021.00  286.01
   3   1   4  932.68  265.75
   3  -1   4 2402.70  282.16
   3  -1   4 2528.84  274.21
   3  -1   4 2771.94  301.92
  -3  -1  -4 3037.72  281.99
   3   1   4 2423.46  257.92
  -3  -1  -4 1947.83  207.76
  -3   0   7 4470.82  431.40
   3   0  -7 4904.31  459.73
   3   0  -7 4517.47  455.54
  -3   0   7 4831.32  440.31
  -3   0   7 3422.69  320.55
  -3   0   7 5902.55  686.95
   3   0  -7 5891.73  526.01
   3   0  -7 4116.48  456.13
   4   3   2 2220.62  206.90
   4   3   2 2431.03  275.66
  -4   3  -2 2298.70  265.12
  -4   3  -2 2543.00  257.88
   4  -3   2 1630.92  163.24
   4   3   2 2362.83  269.67
  -4  -3  -2 2097.53  311.09
   4  -3   2 1450.68  186.65
   4   3   2 1973.43  268.34
  -4  -3  -2 1695.59  205.05
   4  -3   2 1108.47  249.29
  -4  -3  -2 2061.70  271.55
  -4  -3  -2 1847.68  149.49
   3   4  -6  771.83  114.33
   3  -4  -6  733.41  117.38
   3   4  -6  843.42  101.52
  -3  -4   6  733.08  115.53
  -3   4   6  696.20  144.19
   3  -4  -6  893.06  129.38
   3  -4  -6  561.45  122.08
  -3   4   6  851.35  169.35
   3  -4  -6  761.22  113.93
   3   4  -6  738.40  121.10
  -3  -4   6  763.68   98.76
   3   4  -6  817.05  115.24
  -3  -4   6  478.10  101.96
   3  -4  -6  819.13  108.12
   0   8  -1    2.62   16.25
   0  -8   1    3.22   11.83
   0  -8   1    4.18   14.48
   0  -8  -1    2.01   11.65
   0   8   1    4.09   10.98
   0  -8  -1    2.22    9.48
   0  -8  -1    3.05   12.35
   0   8  -1    1.74   13.61
   0   8   1    3.97   15.97
   3  -1  -7 1668.04  234.15
  -3  -1   7 2019.89  239.20
   3   1  -7 2182.64  214.83
   3  -1  -7 1932.78  252.02
   3  -1  -7 2388.94  233.00
  -3  -1   7 1691.32  264.70
   3   1  -7 2077.56  315.79
  -3   1   7 2631.87  247.90
  -3   1   7 2038.45  311.12
  -3   1   7 1749.62  198.96
   3   1  -7 2025.39  224.58
  -3   1   7 1422.25  237.51
  -3  -1   7 1279.59  212.51
   3   1  -7 2097.32  253.72
   3  -1  -7 1667.05  204.74
  -3  -1   7 1949.92  255.11
   1   0   6    7.15   13.57
  -1   0  -6    1.24   17.22
  -1   0  -6    9.09   27.84
   4  -3  -6 6975.41  634.53
  -4   3   6 5465.19  563.56
   4   3  -6 8480.55  730.43
   4  -3  -6 7666.50  628.96
  -4  -3   6 7971.59  690.28
  -4  -3   6 7548.61  652.23
   4  -3  -6 8174.88  680.61
  -4  -3   6 6909.59  587.14
   4  -3  -6 6960.80  675.02
   4   3  -6 5277.40  459.23
   4   3  -6 7215.38  604.13
  -4   3   6 6372.17  639.91
   4   3  -6 7608.26  647.40
   1   8   0  379.79   65.80
  -1   8   0  249.25  102.75
  -1  -8   0  369.05   61.98
   1  -8   0  259.95   63.26
  -1   8   0  335.20   55.81
   1   8   0  419.87   70.43
  -1  -8   0  437.00   65.43
   1  -8   0  326.99   46.78
  -1  -8   0  305.45   50.66
  -1   8   0  419.04   68.77
   1   8   0  380.97   72.58
  -1   8   0  351.78   52.97
   1  -8  -1 1952.26  267.80
   1   8  -1 3352.24  326.29
  -1   8   1 1925.59  204.09
   1   8  -1 2328.34  231.20
  -1  -8   1 2034.43  201.00
  -1   8   1 2624.96  248.20
   1   8  -1 2850.59  254.87
  -1   8   1 1223.98  239.09
  -1   8   1 2333.45  234.85
  -1   8   1 2000.66  210.57
   1  -8  -1 2217.82  215.44
   1   8  -1 2286.56  222.05
  -1  -8   1 2649.32  248.28
  -2   2  -5 3398.66  394.42
   2   2   5 3368.46  344.47
  -2   2  -5 3440.72  374.34
   2  -2   5 2932.45  324.73
   2   2   5 2297.46  293.02
   2  -2   5 2287.91  255.65
   2   2   5 2733.07  283.75
   2   2   5 1786.03  343.40
   2  -2   5 2930.69  288.51
  -2  -2  -5 1421.29  285.69
  -2   2  -5 3090.40  341.90
  -2  -2  -5 2842.33  338.90
  -2  -2  -5 2154.18  338.88
   2   2   5 3526.53  342.35
   1   0  -7 4738.92  388.81
  -1   0   7 2734.26  292.86
   1   0  -7 2469.73  302.81
  -1   0   7 4016.59  337.82
   1   0  -7 2833.79  256.48
   1   0  -7 2637.13  289.73
   1   0  -7 2589.77  287.82
   5  -4  -2  625.09   68.61
   5   4  -2  776.07  121.28
  -5  -4   2  666.91  141.43
   5   4  -2  646.19  103.57
  -5  -4   2  758.44   96.00
   5  -4  -2  926.29  107.47
  -5  -4   2  599.29   82.80
   5  -4  -2  576.50   98.35
   5  -4  -2  736.95   83.79
   5  -4  -2  597.32   89.48
   5  -4  -2  618.76   66.88
  -5  -4   2  607.50   85.93
   5   4  -3 3320.81  291.90
  -5  -4   3 3172.71  272.91
   5  -4  -3 3288.19  290.46
   5  -4  -3 3201.42  253.61
  -5  -4   3 3076.71  340.84
   5  -4  -3 3191.04  269.08
   5  -4  -3 3864.73  318.45
   5   4  -3 2214.81  247.49
   5  -4  -3 3293.97  263.49
   5   4  -3 2888.75  248.15
  -5  -4   3 2665.38  245.68
  -5   4   3 3282.88  285.65
  -5  -4   3 2858.00  230.36
  -1   1  -6  592.94  102.11
  -1   1  -6  760.98  132.44
  -1  -1  -6  720.53  119.51
   1  -1   6  599.97  107.46
   1  -1   6  701.79   93.50
  -1   1  -6  698.89   92.52
  -1  -1  -6  439.88  119.11
   1   1   6  529.61  114.15
   1   1   6  686.97  144.31
  -1   1  -6  834.81  118.17
   1  -1   6  860.98  118.65
  -1  -1  -6  707.22  141.81
   1   1   6  664.12  104.19
  -1   1  -6 1030.35  159.56
  -2  -2   7  476.19   76.50
  -2  -2   7  396.50  102.46
   2   2  -7  467.22   84.29
   2  -2  -7  514.98  100.80
  -2   2   7  357.15  109.97
  -2  -2   7  369.78   75.44
   2  -2  -7  383.40   79.74
   2   2  -7  456.11  114.76
   2  -2  -7  391.90  102.55
  -2  -2   7  575.86   79.45
   2  -2  -7  486.52   85.14
   2  -2  -7  375.03   98.06
   2   2  -7  543.54   79.86
   3  -7  -1 5886.88  436.48
  -3   7   1 5251.20  408.46
  -3   7   1 5957.24  447.08
   3  -7  -1 5918.02  434.88
   3   7  -1 6333.02  481.71
  -3  -7   1 6868.49  502.06
  -3  -7   1 5839.47  431.88
  -3  -7   1 5620.48  460.38
   3   7  -1 6756.61  490.67
  -3  -7   1 5818.49  509.08
   3   7  -1 6752.62  497.20
  -3   7   1 4078.26  583.29
  -3   7   1 6137.42  479.21
   3  -7  -1 4412.75  500.19
   3  -7  -1 6649.34  494.07
  -3  -7   2  131.56   49.47
  -3  -7   2   98.91   80.70
   3   7  -2  137.69   65.72
  -3  -7   2  175.48   38.56
  -3  -7   2  159.54   31.83
   3  -7  -2  180.20   91.09
   3   7  -2   31.42   34.36
  -3   7   2  228.94  102.82
   3  -7  -2  139.54   73.37
  -3   7   2  256.97   78.46
  -3   7   2  121.03   83.35
  -1   1   7    3.04   31.25
   1  -1  -7   44.85   46.16
  -1  -1   7   10.30   51.23
   3   2   4  652.66  129.95
   3  -2   4  726.58  111.49
   3   2   4  573.02  140.63
  -3  -2  -4  828.35  136.22
  -3  -2  -4  262.72   84.11
   3   2   4  442.93   95.62
  -3  -2  -4  734.29  102.27
  -3   2  -4  591.01   90.02
   3  -2   4  604.83  103.50
  -3  -2  -4  521.79  132.41
   3   2   4  732.93  108.12
  -3   2  -4  697.28  135.38
  -3   2  -4  576.61  101.95
   3  -2   4  735.39  122.05
   2  -6   3 4385.98  345.21
  -2   6  -3 4844.73  431.51
  -2  -6  -3 4471.10  413.96
  -2   6  -3 6652.86  534.61
   2  -6   3 5374.30  413.84
  -2   6  -3 5971.06  481.30
   2   6   3 3608.99  391.76
   2  -6   3 4959.93  382.75
  -2  -6  -3 5002.96  408.64
   2  -6   3 3429.88  348.33
   2   6   3 4600.46  410.22
  -2   6  -3 4436.75  389.85
  -2  -6  -3 4000.46  433.18
   2   6   3 4494.40  441.21
  -2  -6  -3 4927.40  445.24
   2   6   3 4444.91  485.09
   4  -6  -2 2367.34  217.58
  -4  -6   2 2490.60  244.16
   4  -6  -2 1592.19  205.70
   4   6  -2 3358.82  265.07
   4  -6  -2 2292.70  201.63
  -4  -6   2 2287.15  191.38
  -4  -6   2 2238.76  215.67
   4  -6  -2 2485.89  229.28
   4   6  -2 2281.09  234.46
  -4   6   2 2382.95  357.05
  -4  -6   2 2877.61  274.53
  -4   6   2 2777.21  234.11
  -5   0  -1 2705.97  301.47
   5   0   1 2765.68  269.06
  -5   0  -1 1796.76  279.73
  -5   0  -1 3810.13  298.66
  -5   0  -1 2769.72  268.75
   5  -3   0 2729.58  229.23
   5  -3   0 2805.04  226.97
  -5   3   0 2318.01  229.97
   5   3   0 2739.38  247.60
  -5  -3   0 2318.14  261.61
   5   3   0 2400.25  271.56
   5  -3   0 2167.55  249.06
  -5   3   0 1987.16  183.04
   5   3   0 2568.78  255.65
   5  -3   0 2204.94  271.11
   5  -3   0 2096.62  227.25
  -5  -3   0 2193.10  269.49
  -5   3   0 2217.31  247.78
  -5  -3   0 2762.06  274.28
  -5  -3   0 2298.45  234.13
   1  -6   4  893.48  102.23
  -1  -6  -4  925.10  127.92
  -1  -6  -4  907.71  165.35
  -1  -6  -4  895.00  163.41
   1   6   4 1003.70  141.87
  -1  -6  -4  907.21  170.55
  -1   6  -4  892.88  116.53
   1   6   4  955.18  141.94
  -1   6  -4 1001.36  131.26
  -1  -6  -4  495.74  169.78
  -1   6  -4  999.89  130.95
  -1   6  -4  793.13  132.02
   1  -6   4  876.80  134.67
  -2   6   5  472.74   93.31
  -2   6   5  730.37  150.48
  -2  -6   5  638.89   76.65
   2   6  -5  712.58   91.20
   2   6  -5  614.71   81.04
   2  -6  -5  249.88  137.26
   2  -6  -5  552.84   84.67
   2  -6  -5  658.18  122.97
   2  -6  -5  646.02   95.66
  -2  -6   5  566.45   71.77
  -2  -6   5  536.28   79.13
   2   6  -5  586.10   64.90
   2  -6  -5  633.15   85.03
   2   6  -5  574.37   73.74
  -1  -6   5   93.17   44.56
  -1   6   5  106.90   34.69
   1  -6  -5  109.90   53.33
   1  -6  -5  104.60   35.61
   1   6  -5  114.87   27.79
   1   6  -5  115.33   34.40
   1   6  -5  135.22   41.87
   1   6  -5   74.73   32.44
   1   6  -5  123.97   38.19
   1   6  -5  112.92   32.79
   1  -6  -5  113.23   42.01
  -1   6   5   97.79   55.06
  -1   6   5  102.49   57.16
  -1   6   5  102.97   41.43
  -1   8  -1  417.03   59.50
   1   8   1  552.85   77.60
   1   8   1  613.38   66.59
   1  -8   1  467.10   57.83
  -1  -8  -1  521.34   78.55
  -1  -8  -1  557.04   75.49
   1  -8   1  413.61   66.41
   1   8   1  589.80   71.46
  -1   8  -1  296.26  121.39
   1  -8   1  447.90   77.37
  -1  -8  -1  526.83   77.26
   1  -8   1  488.78   65.44
   5  -3  -5  916.08  143.51
  -5   3   5 1184.82  146.55
   5   3  -5 1444.95  158.95
   5   3  -5 1300.34  150.97
   5  -3  -5 1087.41  120.52
  -5   3   5 1076.11  104.79
  -5  -3   5 1078.55  105.73
   5   3  -5  943.37  100.37
  -5   3   5 1165.67  177.26
   5  -3  -5 1160.50  130.84
  -5  -3   5 1162.55  160.14
   5  -3  -5 1250.31  217.11
   5   3  -5  824.06  111.48
   1  -8  -2  770.75   82.59
  -1   8   2  579.12   83.04
   1  -8  -2  569.83   77.26
  -1   8   2  676.39   86.91
  -1  -8   2  646.47   63.36
  -1   8   2  625.52   77.89
  -1   8   2  479.53  131.75
   1   8  -2  392.08   89.92
  -1   8   2  597.35   86.64
   1   8  -2  551.66   79.52
   1  -8  -2  461.62  141.24
   1  -7   3 1302.38  153.10
  -1  -7  -3 1247.50  258.66
   1   7   3 1787.99  247.14
  -1  -7  -3 1790.03  214.75
  -1  -7  -3 1949.68  230.26
   1   7   3 1648.63  193.50
  -1  -7  -3 1141.53  209.39
  -1   7  -3 1693.60  168.26
  -1  -7  -3 1853.98  189.04
   1  -7   3 2088.45  198.20
   1  -7   3 1683.67  156.86
   1  -7   3 1924.20  180.51
  -1   7  -3 1218.27  139.96
  -1   7  -3 1751.63  190.11
  -1   7  -3 1770.86  185.11
  -5  -1  -1    7.37   23.76
  -5   1  -1    3.81   14.26
   5  -1   1    8.12   22.90
   5  -4  -1 1835.57  172.96
   5  -4  -1 2853.79  312.80
   5  -4  -1 2752.60  221.27
   5  -4  -1 2693.31  257.78
  -5  -4   1 2906.29  284.30
   5   4  -1 2241.99  239.18
   5  -4  -1 3417.54  277.37
  -5  -4   1 2921.78  266.09
   5   4  -1 3062.58  272.71
  -5  -4   1 3940.96  314.12
  -5  -4   1 3031.24  327.62
   5  -4  -1 3421.58  280.35
  -4  -6   1  521.47   85.59
  -4   6   1  222.09  115.86
   4  -6  -1  301.74   67.85
   4  -6  -1  446.53   61.57
   4   6  -1  494.54   76.50
  -4  -6   1  606.34   70.21
  -4  -6   1  494.94   86.55
  -4  -6   1  445.05   60.68
   4   6  -1  357.14  103.23
   4  -6  -1  454.58   59.60
   4  -6  -1  445.73   61.34
  -4   6   1  473.87   60.28
   4   0   3   25.83   22.61
   4   0   3   16.72   19.71
  -4   0  -3   42.07   43.96
  -4   0  -3   25.98   36.85
  -5   0   6   -2.65   13.63
   1   7  -4  163.38   43.38
  -1  -7   4  151.69   46.11
   1   7  -4  178.31   50.05
   1   7  -4  163.09   53.69
  -1   7   4  185.04   54.67
  -1   7   4  130.93   87.81
  -1   7   4  202.55   65.93
   1   7  -4  185.41   40.17
  -1  -7   4  165.87   34.67
   1   7  -4  194.36   38.33
   1  -7  -4  148.67   75.02
  -1   7   4  157.66   52.87
   1  -7  -4  169.10   45.31
   1  -7  -4  165.63   57.09
   1   7  -4  205.44   47.04
  -4  -6   3  711.82  121.70
   4   6  -3  600.84   93.68
   4   6  -3  613.22   82.93
   4  -6  -3  665.34  121.10
  -4  -6   3  574.91   58.80
  -4   6   3  549.32   72.34
  -4  -6   3  723.38  119.33
   4  -6  -3  612.13   78.92
  -4  -6   3  632.70   88.91
   4   6  -3  628.41  119.48
  -4   6   3  640.47  134.18
   4   6  -3  549.21   84.75
   4  -6  -3  583.07  131.63
   4  -6  -3  656.96  105.35
   0   8   2 2403.89  240.30
   0   8   2 2556.03  220.61
   0  -8   2 1927.83  175.78
   0  -8  -2 2605.56  228.98
   0  -8   2 2408.06  198.37
   0  -8  -2 2262.38  216.20
   0   8   2 2429.61  236.72
   0  -8   2 2018.22  197.70
   0   8   2 2215.96  240.47
   0   8  -2 2499.05  232.64
   0  -8  -2 1972.74  312.66
   0   8  -2 1408.98  238.90
  -1  -2  -6 2464.49  318.96
   1  -2   6 2110.01  208.99
  -1  -2  -6 2610.97  334.93
  -1  -2  -6 1527.34  248.10
   1   2   6 1982.72  207.39
   1   2   6 1446.39  295.25
   1   2   6 1958.97  265.56
  -1   2  -6 2416.67  269.72
   1  -2   6 2187.60  193.00
  -1   2  -6 2629.75  252.61
  -1   2  -6 2871.71  252.32
  -1  -2  -6 3387.90  282.67
   1  -2   6 2807.89  280.04
  -1   2  -6 3097.34  327.28
  -5  -4   4 1082.11  149.68
   5   4  -4 1126.72  132.05
  -5  -4   4 1264.14  143.20
   5   4  -4 1010.92  146.22
   5  -4  -4 1144.94  119.56
   5   4  -4 1076.40  124.70
  -5   4   4 1130.96  140.88
   5  -4  -4 1117.41  143.43
   5   4  -4  956.40  109.95
  -5  -4   4 1017.40  118.08
  -5   4   4 1102.22  138.13
  -5  -4   4  792.60   80.98
   5  -4  -4 1220.17  136.46
  -3  -7   0  271.85   85.60
  -3  -7   0  306.45   79.06
   3  -7   0  265.63   74.65
  -3   7   0  268.89   43.90
  -3   7   0  132.54  104.45
   3  -7   0  230.21   62.28
   3   7   0  279.46   85.12
  -3  -7   0  283.17   94.50
   3   7   0  289.96   69.92
   2  -7   2 2761.89  267.86
  -2   7  -2 3027.10  265.25
  -2   7  -2 3167.71  283.33
  -2  -7  -2 3482.46  288.21
   2  -7   2 2649.04  223.05
   2   7   2 3199.84  349.98
   2   7   2 3316.76  289.89
  -2  -7  -2 3095.12  324.46
   2  -7   2 3079.45  269.70
  -2  -7  -2 3218.74  302.29
  -2   7  -2 2648.58  278.22
   2  -7   2 3035.78  264.26
  -2  -7  -2 3096.07  340.79
  -2   7  -2 3034.89  297.55
   4  -5   1 2875.49  294.51
  -4   5  -1 3058.02  279.86
   4   5   1 1979.10  357.13
   4   5   1 3677.96  299.14
  -4   5  -1 2896.61  238.36
  -4  -5  -1 3980.02  364.25
  -4  -5  -1 3411.01  317.66
   4   5   1 3188.87  301.16
   4   5   1 2988.19  314.12
  -4  -5  -1 3373.22  267.45
   4  -5   1 3425.47  280.25
   4  -5   1 2745.06  255.90
   4  -5   1 3001.74  245.61
  -4  -5  -1 2894.07  264.00
  -4   5  -1 3171.84  349.54
   4  -5   1 3064.40  246.18
  -1  -2   7  201.57   51.98
   1  -2  -7  239.54   74.36
   1  -2  -7  149.55   74.51
   1   2  -7  196.61   66.19
   1  -2  -7  228.48   61.07
   1   2  -7  206.94   71.30
   1   2  -7  211.87   55.78
  -1   2   7   58.45   38.89
   1  -2  -7  191.04   60.43
   1   2  -7  162.69   60.60
   1  -2  -7  173.09   54.97
   1   2  -7  245.48   61.97
   1   2  -7  263.75   53.53
   1  -2  -7  142.16   64.11
  -4  -1  -3 5210.33  464.14
   4  -1   3 4265.67  362.60
  -4  -1  -3 5762.51  465.85
  -4   1  -3 5824.59  439.38
   4  -1   3 5396.10  395.22
   4  -1   3 5401.65  440.14
  -4   1  -3 4724.21  367.10
   4   1   3 4744.77  447.33
   4  -1   3 5237.92  443.69
   4   1   3 2499.13  350.86
   4   1   3 4812.93  409.66
  -4  -1  -3 3060.98  271.94
  -4  -1  -3 5326.31  492.13
   4  -1   3 5134.42  430.50
   3   7  -310357.93  331.20
  -3   7   310282.64  325.80
   3  -7  -3 9029.78  630.82
  -3  -7   310052.95  392.04
  -3  -7   311288.79  253.89
   3   7  -310242.33  289.68
   3  -7  -3 8089.30  792.88
  -3  -7   3 7072.91  577.63
  -3  -7   310655.40  341.28
  -3   7   310442.23  375.75
   3   7  -3 9631.32  712.48
  -3   7   3 7876.49  751.80
   3  -7  -3 9780.58  716.18
  -3   7   310403.89  370.58
   5  -1  -6  387.41   87.59
   5  -1  -6  327.12   72.84
   5   1  -6  409.27   56.83
  -5  -1   6  424.83  118.65
   5   1  -6  415.28   93.88
  -5   1   6  388.35   78.05
   5   1  -6  360.86   70.74
  -5  -1   6  420.86   85.48
  -5  -1   6  357.64   70.02
  -5   1   6  339.98   87.33
  -5   1   6  391.13   94.09
   5  -1  -6  241.81   72.85
   5  -1  -6  429.27   62.04
  -5  -1   6  353.21   42.98
  -5   1   6  376.90   46.02
   2  -5   4  448.12   90.00
  -2  -5  -4  335.45   88.24
  -2   5  -4  573.27   91.25
  -2  -5  -4  481.51  161.46
  -2  -5  -4  539.93   79.19
  -2   5  -4  521.16   91.35
  -2  -5  -4  366.55   85.60
   2   5   4  392.20   98.29
   2   5   4  471.98   91.14
   2  -5   4  504.64   67.74
   2   5   4  394.61  138.96
  -2   5  -4  383.96   87.84
   2   5   4  522.47   87.67
  -2   5  -4  400.37   90.70
   0  -4   6 1204.64  127.82
   0  -4   6 1051.25  176.14
   0   4  -6 1424.46  145.49
   0   4  -6 1291.01  184.86
   0  -4  -6 1434.63  157.64
   0  -4  -6 1310.81  189.31
   0  -4  -6  836.40  117.53
   0   4   6 1416.45  197.78
   0   4  -6 1104.19  131.52
   0   4  -6 1431.45  163.37
   0   4  -6 1263.62  144.09
   2  -7  -4  585.81   84.03
  -2  -7   4  412.97   67.47
   2   7  -4  443.47   88.93
   2  -7  -4  472.11   72.74
  -2  -7   4  438.00   52.20
  -2   7   4  479.54   96.01
   2  -7  -4  333.93  106.87
   2   7  -4  376.90   51.62
  -2   7   4  598.92   83.09
  -2   7   4  420.10  102.17
   2  -7  -4  446.83   71.53
   2   7  -4  402.18   72.14
   2   7  -4  431.83   74.40
  -2  -7   4  371.84   51.89
  -2   7   4  479.47   76.60
   2   7  -4  449.53   69.29
  -4   0   7    0.89    9.24
   4   0  -7    0.66   12.37
   4   0  -7   -0.64   13.37
  -4   0   7    0.10   15.11
   4   0  -7    0.06    9.05
  -4   0   7   -0.68   12.96
   4  -5  -5   26.99   15.12
   4  -5  -5   31.36   19.46
  -4   5   5   30.50   25.88
   4  -5  -5   28.29   20.01
  -4  -5   5   28.07   31.62
   4  -5  -5   23.17   27.60
   4  -5  -5   29.67   28.70
  -4   5   5   27.25   23.78
   4  -5  -5   30.72   16.32
   4   5  -5   30.17   21.29
   4   5  -5   24.90   16.92
  -4  -5   5   30.35   22.33
   4   5  -5   28.21   16.26
   2  -3   5  375.39   96.06
  -2   3  -5  493.83  102.23
   2   3   5  461.77   75.78
  -2   3  -5  540.71   73.10
  -2  -3  -5  604.47   83.12
   2  -3   5  463.34   58.51
   2   3   5  366.63   93.39
  -2  -3  -5  290.06   97.17
   2  -3   5  378.54   75.10
  -2   3  -5  525.88  106.38
   2   3   5  365.44  121.12
   2   3   5  531.39   93.04
   2  -3   5  354.33   64.04
   2   3   5  365.54   77.43
  -2  -3  -5  316.95   82.06
  -2   5   6   47.90   43.21
   2   5  -6   39.78   17.19
   2   5  -6   47.50   24.13
  -2  -5   6   38.35   24.93
  -2  -5   6   38.36   18.02
   2  -5  -6   45.73   29.69
  -2   5   6   46.42   45.29
   2  -5  -6   43.01   37.02
   2   5  -6   40.62   22.66
   2  -5  -6   35.68   39.16
   2   5  -6   38.94   26.88
  -2  -5   6   39.89   25.92
   2  -5  -6   38.38   23.33
   2  -5  -6   29.31   35.34
  -2   8   1 2061.11  181.55
   2   8  -1 2010.51  198.68
  -2   8   1 1510.10  268.77
  -2   8   1 1825.31  181.97
  -2  -8   1 2058.39  213.77
   2   8  -1 1935.77  187.59
   2   8  -1 2146.22  205.58
  -2  -8   1 1719.16  153.97
   2  -8  -1 1622.34  149.85
  -2   8   1 2021.78  207.71
   2  -8  -1 1492.31  205.59
  -2  -8   1 2449.35  199.45
   2   8  -1 2679.53  243.11
   2  -8  -1 2005.98  177.69
   4  -1  -7  645.06  106.66
  -4   1   7  699.42  140.79
  -4  -1   7  594.44   70.18
  -4  -1   7  782.33  123.84
  -4   1   7  643.58  136.18
   4   1  -7  604.35  100.25
   4  -1  -7  570.34  100.75
  -4  -1   7  594.71   93.86
   4  -1  -7  824.81   90.61
   4   1  -7  814.97   96.22
   4   1  -7  481.65  101.24
  -4   1   7  621.15   71.79
   4  -1  -7  786.01   89.22
  -4  -1   7  716.38  124.17
  -4   1   7  618.94   96.31
   4   1  -7  699.41  112.21
   4  -4   2  747.03  136.78
   4  -4   2 1168.64  165.08
  -4  -4  -2 1438.39  188.30
   4   4   2 1434.87  173.13
  -4  -4  -2 1273.62  183.13
   4   4   2 1222.66  193.75
   4   4   2  969.86  159.34
  -4  -4  -2 1079.25  209.55
   4   4   2  929.55  183.90
   4  -4   2 1047.34  132.26
  -4   4  -2 1192.93  151.68
   4  -4   2 1064.44  127.04
  -4  -4  -2 1170.56  159.53
  -4   4  -2 1111.60  144.35
  -2   3   7 1210.42  233.68
   2  -3  -7 1387.99  170.01
   2  -3  -7  868.71  179.17
  -2  -3   7 1166.05  133.77
  -2   3   7 1061.87  199.26
  -2  -3   7 1277.49  161.31
   2  -3  -7 1217.29  197.11
  -2   3   7  597.57  157.75
   2   3  -7 1328.20  187.77
   2   3  -7 1272.76  139.20
   2  -3  -7 1313.84  138.64
   2  -3  -7  820.97  137.22
  -2  -3   7 1010.08  185.28
  -2  -3   7  894.98  142.15
   2   3  -7 1214.07  140.53
  -3  -6  -2 2713.50  277.46
   3  -6   2 2441.47  209.46
  -3   6  -2 3020.09  271.57
   3  -6   2 2037.63  233.27
  -3   6  -2 1883.15  301.09
   3  -6   2 2446.66  210.84
  -3   6  -2 2497.33  223.79
  -3   6  -2 2929.96  248.80
   3  -6   2 2093.92  238.91
  -3  -6  -2 2255.05  325.08
  -3  -6  -2 2378.39  211.83
   3   6   2 2993.58  292.94
   3   6   2 2787.49  313.17
   3   6   2 1318.01  232.61
  -3  -6  -2 3026.17  315.13
   3   6   2 3216.50  335.93
  -5  -2  -1  305.22   82.54
   5   2   1  406.57  101.32
   5  -2   1  317.36   76.55
  -5  -2  -1  494.77  106.24
   5   2   1  330.78   77.36
   5   2   1  506.75   68.48
  -5  -2  -1  456.73   88.40
   5  -2   1  335.81   92.12
   5  -2   1  299.90   43.19
  -5   2  -1  460.45   75.33
   5   2   1  425.17   60.00
  -5   2  -1  412.96   80.00
  -5   2  -1  268.64   65.79
  -5  -2  -1  460.82  104.26
  -3  -3  -4  502.81   82.93
  -3  -3  -4  383.59   74.21
   3  -3   4  464.54  114.39
   3   3   4  513.20  103.52
  -3  -3  -4  401.27  103.35
  -3   3  -4  409.82   83.85
  -3   3  -4  412.54   66.21
   3   3   4  269.17   83.28
   3   3   4  376.89  117.96
   3  -3   4  489.71   72.92
   3   3   4  264.64   79.63
  -3   3  -4  404.52   83.77
   3  -3   4  451.75   96.81
   3  -3   4  457.41   81.03
  -3  -3  -4  411.29  107.95
   1  -5   5   20.21   22.54
  -1  -5  -5   24.33   26.40
   1   5   5   20.87   18.26
  -1  -5  -5   14.78   24.08
   1   5   5   24.62   17.57
  -1  -5  -5   25.21   28.61
  -1   5  -5   12.11   26.61
   1  -5   5   23.96   21.73
  -1   5  -5   26.75   43.07
  -1   5  -5   26.61   26.17
   1  -5   5   24.93   16.63
   1  -5   5   20.32   14.75
  -1   5  -5   26.85   31.57
  -1  -5  -5   15.04   27.59
  -1  -5  -5   22.40   27.15
  -3   6   5   88.40   53.00
   3   6  -5   73.36   23.87
  -3   6   5   61.35   42.58
   3  -6  -5   85.26   44.08
  -3  -6   5   97.46   24.65
   3  -6  -5   81.73   44.33
  -3  -6   5   70.11   22.34
   3  -6  -5   84.88   34.24
   3   6  -5   82.41   38.96
   3  -6  -5   94.26   24.28
  -3   6   5  102.38   27.08
   3  -6  -5   56.53   48.87
  -3  -6   5   73.07   28.15
  -3  -6   5   86.72   33.67
   3   6  -5  113.49   31.03
   3   6  -5  108.20   38.15
   4   4  -6   13.81   31.74
   4   4  -6    4.96   16.11
   4  -4  -6    4.31   14.89
  -4   4   6    2.69   19.35
   1   5  -6 3059.97  264.47
   1   5  -6 3263.22  281.30
  -1  -5   6 2699.17  304.97
   1  -5  -6 3013.42  286.75
   1   5  -6 3440.60  300.12
   1   5  -6 2847.10  292.59
   1   5  -6 2614.05  247.54
   1  -5  -6 2901.14  266.52
  -1  -5   6 3021.62  246.50
   1   5  -6 3120.21  254.56
  -1   5   6 2401.06  287.05
  -1   5   6 3390.79  327.07
   0   7   4 1051.72  161.34
   0  -7  -4  991.34  162.42
   0  -7  -4  717.27  146.53
   0   7   4  547.82  159.15
   0   7   4 1133.01  142.01
   0  -7   4 1081.42  115.52
   0   7  -4  988.56  123.32
   0   7  -4 1107.83  157.10
   0   7  -4 1026.79  113.38
   0   7  -4  675.80  108.49
   0  -7  -4  996.89  149.31
   0   7  -4 1280.35  130.98
   0  -7   4  981.09  136.63
   0  -7  -4  845.14  122.89
   2  -8   0    2.95   12.38
   2  -8   0    1.79   10.84
  -2  -8   0    1.96   12.07
   2   8   0    1.89   10.20
   2   8   0    2.00    9.73
  -2  -8   0    1.03    9.08
  -3  -5  -3 2170.77  179.31
  -3   5  -3 2261.27  215.93
   3   5   3 3112.95  286.48
  -3   5  -3 2572.58  215.13
   3  -5   3 1321.89  226.83
  -3   5  -3 1922.95  177.32
   3  -5   3 2066.73  184.97
   3   5   3 1427.71  234.12
  -3   5  -3 2581.16  246.41
   3   5   3 2552.84  278.59
  -3  -5  -3 2213.52  332.46
  -3  -5  -3 2642.82  289.35
  -3  -5  -3 3097.36  282.89
   3   5   3 2082.96  261.59
  -2   8   2 2350.62  199.32
   2   8  -2 3107.41  257.00
  -2  -8   2 2265.02  185.62
   2  -8  -2 2566.87  222.10
  -2   8   2 2572.17  232.09
  -2  -8   2 2347.19  236.37
   2  -8  -2 2603.98  222.29
  -2   8   2 2044.17  301.46
   2  -8  -2 2479.77  298.23
   2   8  -2 2301.86  233.15
  -2   8   2 2544.29  274.38
  -4   2  -3  282.30   60.76
  -4  -2  -3  254.86   65.28
   4   2   3  142.76   66.50
   4  -2   3  232.84   50.19
  -4  -2  -3  236.23   64.99
   4  -2   3  229.76   56.27
   4   2   3  184.20   85.83
   4  -2   3  109.34   38.25
   4   2   3   99.07   68.23
  -4  -2  -3  220.74   50.57
   4  -2   3  194.86   74.57
   4   2   3  233.43   71.75
  -4   2  -3  243.80   64.73
   4  -2   3  216.04   58.25
  -4  -2  -3  233.26   77.15
   6  -1  -3 1898.48  171.82
   6   1  -3 1888.99  166.46
  -6  -1   3 1679.93  163.39
  -6   1   3 1527.37  131.58
  -6  -1   3 1827.12  172.80
  -6  -1   3 1983.89  201.30
   6  -1  -3 1777.03  197.97
   6   1  -3 1841.23  194.04
   6  -1  -3 2091.23  221.21
   6   1  -3 2023.69  201.18
   6  -1  -3 1769.03  182.83
  -6   1   3 2263.47  205.34
  -6  -1   3 1503.08  218.96
  -5   2   6 3305.91  377.96
   5  -2  -6 3757.19  299.77
   5   2  -6 3081.49  259.93
  -5  -2   6 3711.43  316.16
   5   2  -6 2412.26  202.00
   5  -2  -6 3108.20  274.57
   5   2  -6 3540.42  307.04
  -5  -2   6 3100.31  251.60
   5  -2  -6 3343.50  364.00
  -5   2   6 2851.74  321.68
  -5   2   6 3370.85  286.30
  -5  -2   6 3226.78  328.80
  -5  -2   6 2996.80  250.10
   5  -2  -6 3622.36  273.69
  -5   2   6 2971.49  235.41
   3   3  -7 1097.92  149.76
   3  -3  -7  562.21  104.61
  -3   3   7  569.84  141.01
   3  -3  -7  898.79  137.97
   3  -3  -7  598.55  113.35
   3  -3  -7  714.18   84.40
   3   3  -7  560.49   91.96
  -3  -3   7  770.66  112.79
   3  -3  -7  853.66  128.87
  -3  -3   7  751.93  101.41
  -3  -3   7  535.77   79.22
  -3  -3   7  867.22  109.57
   3   3  -7  743.39   97.21
   6   0  -2 8764.44  645.69
  -6   0   2 7241.84  569.98
   6   0  -2 6714.69  646.38
  -6   0   2 4823.93  360.90
   6   0  -2 8431.14  597.34
  -6   0   2 8950.93  653.57
  -6   0   2 8540.78  659.75
   0   6  -5  265.06   50.26
   0   6   5  286.53   66.82
   0  -6   5  234.01   61.92
   0   6  -5  318.19   60.64
   0   6  -5  271.86   55.51
   0   6  -5  231.63   56.17
   0   6  -5  243.84   43.46
   0   6   5  232.68   54.04
   0  -6  -5  207.98   58.18
   0  -6  -5  219.39   81.44
   0  -6  -5  247.91   66.19
   0   6   5  207.06   73.62
   0  -6  -5  199.70   72.85
   0   6  -5  212.73   68.53
  -4  -6   0  430.99   75.25
  -4  -6   0  504.48   78.15
   4  -6   0  339.65   85.17
   4  -6   0  511.41   70.78
   4   6   0  367.87  107.82
   4   6   0  546.39   83.12
   4  -6   0  484.02   64.70
   4   6   0  488.92   93.91
  -4   6   0  462.58  120.79
  -4  -6   0  403.51   77.66
   4  -6   0  459.50   71.93
  -4  -6   0  482.70   67.69
  -4   6   0  410.75   56.05
   4   6   0  609.17   84.96
  -6   0   4 8294.10  576.92
   6   0  -4 9108.26  688.40
  -6   0   4 8223.37  757.85
   6   0  -4 8545.61  615.69
   6   0  -410669.57  391.23
   3   5  -6  265.60   50.69
  -3   5   6  269.55   71.66
   3  -5  -6  245.88   54.24
   3   5  -6  182.83   35.83
  -3   5   6  253.67   78.02
   3  -5  -6  225.40   54.92
   3   5  -6  287.92   46.31
  -3  -5   6  210.07   42.31
   3  -5  -6  255.15   39.93
   3  -5  -6  184.69   99.88
   3  -5  -6  239.63   55.21
   3  -5  -6  198.06   72.20
  -3  -5   6  200.39   51.47
  -3  -5   6  283.70   57.42
   3   5  -6  259.19   57.40
  -4   6   4  298.94   78.08
   4   6  -4  332.07   66.74
   4   6  -4  330.60   54.09
   4   6  -4  316.47   59.55
  -4  -6   4  308.45   43.08
   4   6  -4  300.62   48.86
  -4  -6   4  325.62   52.46
  -4  -6   4  386.89   74.18
   4  -6  -4  336.10   76.36
   4  -6  -4  343.93   66.74
   4  -6  -4  320.84   71.05
   4  -6  -4  265.88   53.16
  -4  -6   4  312.63   66.75
  -4   6   4  344.50   67.24
   4  -6  -4  338.10   62.01
   4  -6  -4  306.15   53.51
  -6  -1   2 2087.50  235.70
   6  -1  -2 2562.49  211.85
  -6   1   2 1917.32  161.44
   6   1  -2 1583.98  247.80
  -6  -1   2 1725.01  197.84
   6  -1  -2 1652.47  288.99
  -6   1   2 1824.97  222.65
  -6  -1   2 2189.30  223.69
   6  -1  -2 2031.33  184.83
   6   1  -2 2025.01  194.79
  -6   1   2 1875.27  210.90
  -6  -1   2 1828.43  224.13
   6  -1  -2 2181.09  206.22
  -6   1   2 2237.95  195.51
   6   1  -2 1814.97  220.37
  -4   2   7  373.85   98.75
   4   2  -7  540.11   75.78
  -4  -2   7  353.75   73.60
   4  -2  -7  533.42   67.40
  -4  -2   7  554.67   62.01
   4  -2  -7  333.35   85.17
   4   2  -7  359.89   70.27
  -4  -2   7  500.61   91.27
   4   2  -7  378.40   77.05
   4  -2  -7  422.10   96.86
   4  -2  -7  515.73   82.94
  -4  -2   7  394.72   70.54
  -4   2   7  384.39  100.10
   1   3   6  302.61   65.91
  -1  -3  -6  172.70   68.32
  -1  -3  -6  259.26   59.20
   1   3   6  150.64   83.43
   1  -3   6  246.70   45.64
  -1  -3  -6  293.05   97.26
   1  -3   6    6.77   38.74
  -1  -3  -6  161.39   75.15
   1  -3   6  291.66   67.88
   1  -3   6  215.86   40.86
  -1   3  -6  320.59   65.18
  -1   3  -6  333.72   92.02
  -1   3  -6  140.96   92.01
   1  -8   2  846.12  118.30
  -1  -8  -2 1074.30  245.82
   1  -8   2 1195.99  134.63
  -1  -8  -2 1202.42  148.43
   1   8   2 1304.31  147.96
  -1  -8  -2 1229.66  145.88
  -1   8  -2 1314.24  150.07
   1  -8   2  899.77  133.22
   1  -8   2 1099.12  119.70
   1   8   2 1325.70  168.86
  -1   8  -2  687.37  138.81
  -1  -8  -2 1262.07  168.19
  -6   1   4 1010.19  101.34
  -6   1   4 1173.21  146.32
   6   1  -4 1126.12  115.37
  -6  -1   4  988.56  158.11
   6  -1  -4 1025.43  135.34
   6  -1  -4 1159.02  113.24
  -6  -1   4 1136.21  111.73
   6   1  -4 1011.32  138.11
   6  -1  -4 1208.10  139.04
  -6   1   4 1053.08  149.17
  -5  -4   0  311.62   54.61
   5  -4   0  275.62   51.69
   5  -4   0  261.17   48.41
   5  -4   0  291.37   62.36
  -5  -4   0  350.70   71.70
   5   4   0  258.72   69.39
  -5   4   0  270.14   40.94
   5   4   0  279.62   45.98
  -5  -4   0  329.67   48.86
   5   4   0  305.66   64.10
  -5  -4   0  221.43   72.18
   5   4   0  277.38   67.85
   5  -4   0  245.00   63.98
   5  -4   0  206.12  100.25
   5  -4   0  257.44   73.34
  -1   3   7  107.64   48.90
   1  -3  -7   64.60   33.54
   1  -3  -7   41.84   25.21
  -1  -3   7   21.60   31.36
  -1   3   7   18.65   26.58
   1  -3  -7   87.09   35.98
  -1   3   7    9.29   22.10
  -1  -8   3  400.47   54.66
   1  -8  -3  320.05   74.34
   1   8  -3  299.21   46.67
   1   8  -3  355.76   69.24
  -1  -8   3  307.04   44.75
   1   8  -3  329.11   62.38
   1  -8  -3  378.94   62.39
   1   8  -3  201.60  100.99
  -1   8   3  334.34   66.84
  -1   8   3  312.50   94.25
  -1   8   3  410.60   64.79
   1  -8  -3  283.15  110.04
   1   8  -3  348.50   60.03
   1   8  -3  421.76   70.38
  -1   8   3  384.87   84.77
  -1   8   3  353.99   70.05
   0   1  -7  859.40  117.53
   0   1  -7  630.46  105.29
   0  -1  -7  622.19  103.17
   0   1  -7  458.23   99.78
   0  -1  -7  626.28   78.22
   0  -1   7  523.99   70.27
   0   1   7  541.69  102.79
   0   1  -7  535.59   83.11
   0  -1  -7  582.61   97.39
   0  -1  -7  658.30  140.62
   0   1  -7  645.31  109.57
   0  -1  -7  655.59  104.26
   0  -1  -7  454.92  110.67
   0   1  -7  675.08  100.44
   0  -1  -7  449.88  127.71
  -5  -5   2 5278.55  436.18
  -5  -5   2 5625.21  423.21
   5  -5  -2 4664.01  390.93
   5  -5  -2 4802.80  363.44
   5  -5  -2 5558.46  452.02
  -5  -5   2 4856.78  396.72
   5  -5  -2 5619.71  419.60
   5  -5  -2 4293.02  452.85
   5   5  -2 3601.04  388.60
  -5   5   2 3683.48  408.36
  -5  -5   2 5564.62  478.59
   5  -5  -2 5572.59  408.54
   5  -5  -3  982.08  104.54
  -5   5   3 1092.37  119.09
   5   5  -3 1110.77  137.07
  -5  -5   3 1023.48  119.22
  -5  -5   3 1016.31  144.36
   5   5  -3 1178.64  122.81
  -5  -5   3 1266.76  130.84
   5  -5  -3 1066.29  118.14
   5   5  -3 1028.75  128.13
  -5  -5   3 1167.31  133.17
   5  -5  -3 1207.72  146.74
   5  -5  -3 1068.34  105.56
   5  -5  -3 1167.48  152.70
   5   5  -3  731.99  123.66
  -5   5   3  644.10  176.68
   3  -7   1 9268.61  653.48
  -3  -7  -1 9022.79  721.35
  -3  -7  -110770.99  411.81
  -3  -7  -110423.85  370.01
   3  -7   1 7978.60  616.99
   3   7   111998.52  414.05
  -3  -7  -111890.11  448.34
  -3   7  -110429.73  318.65
  -3   7  -1 9035.14  867.11
   3  -7   110856.22  361.38
   3   7   110493.46  373.80
   3  -7   1 9803.41  697.48
   5  -4  -5 2711.79  232.41
  -5  -4   5 2066.63  221.84
   5  -4  -5 2562.20  292.22
   5   4  -5 2450.19  212.63
   5   4  -5 2255.09  200.08
   5   4  -5 2235.64  243.26
  -5   4   5 2319.05  294.09
   5  -4  -5 2547.27  216.30
   5  -4  -5 2747.94  213.89
  -5  -4   5 2150.74  177.76
   5  -4  -5 2526.51  207.56
  -5   4   5 2483.26  225.59
   5   4  -5 2176.88  227.83
   6   2  -3   24.98   24.24
  -6   2   3   25.17   35.03
   6   2  -3   17.09   23.32
   6  -2  -3   20.79   22.57
  -6  -2   3   28.04   30.00
  -6   2   3   19.83   21.93
   6  -2  -3   29.50   39.45
   6  -2  -3   22.66   18.48
   3   7  -4 1389.07  162.99
  -3   7   4 1152.95  133.73
   3  -7  -4 1090.13  116.13
  -3  -7   4 1208.86  124.41
   3  -7  -4 1136.85  133.91
  -3   7   4 1131.95  182.48
   3  -7  -4 1317.98  129.01
  -3   7   4 1257.45  147.91
  -3  -7   4 1170.67  134.00
   3   7  -4 1160.35  139.24
   3   7  -4 1489.68  167.97
  -3   7   4 1225.55  140.69
   3  -7  -4  924.93  205.09
  -3  -7   4  958.35  168.95
   3   7  -4 1094.89  111.78
   5   3   1    8.39   25.26
   5  -3   1    4.15   21.85
   5  -3   1    8.34   14.78
  -5   3  -1    6.67   22.05
   5  -3   1    8.41   21.26
   5  -3   1    5.55   15.50
   0   8   3  421.43   89.69
   0   8   3  428.25   92.60
   0  -8  -3  390.32   84.64
   0   8  -3  468.41   67.42
   0  -8  -3  325.11  116.54
   0  -8   3  383.02   52.69
   0  -8   3  338.51   58.35
   0   8  -3  354.85   62.77
   0  -8   3  383.77   74.87
   0   8  -3  356.26   67.77
   0   8  -3  467.97   63.47
   0  -8  -3  285.01  110.27
   0  -8  -3  511.13   63.96
   0   8  -3  435.71   73.34
   0   8   3  457.69   67.48
   2   8   1  156.30   44.32
   2   8   1  109.06   42.95
  -2  -8  -1  126.68   44.49
  -2  -8  -1  152.49   95.87
  -2  -8  -1  140.75   37.83
   2  -8   1  104.94   30.54
  -2  -8  -1  161.23   67.07
  -2   8  -1   79.93   56.88
   2  -8   1   98.10   35.41
   2  -8   1  109.63   40.20
  -2   8  -1  100.06   29.35
   2  -8   1  125.07   36.04
  -2  -8  -1  134.05   42.76
  -6  -2   2  766.99  122.80
   6   2  -2  614.08  104.84
   6  -2  -2  749.53  107.98
  -6  -2   2  668.91   89.37
   6   2  -2  742.80  120.91
  -6   2   2  661.01   74.88
   6  -2  -2  745.82  132.86
  -6  -2   2  622.71   86.97
   6   2  -2  606.65   65.73
  -6   2   2  743.40   89.67
   6  -2  -2  688.61   87.08
  -6  -2   2  733.09  128.40
  -6   2   2  806.21   95.07
   6   2  -2  691.28  126.00
   6  -2  -2  899.59  107.44
   2   8  -3  687.31  105.93
  -2  -8   3  695.88   90.21
  -2   8   3  676.05  139.71
   2   8  -3  759.60  113.96
   2  -8  -3  692.03   94.80
   2  -8  -3  497.81  141.09
  -2   8   3  672.25   95.73
   2  -8  -3  728.75   93.70
  -2   8   3  593.86  102.10
  -2  -8   3  634.12   86.63
   2   8  -3  939.95  136.60
  -2   8   3  736.08  103.34
   2  -8  -3  694.21   92.82
  -6   2   4  165.88   30.86
  -6  -2   4  201.14   51.62
   6   2  -4  176.56   43.38
  -6  -2   4  163.74   31.96
  -6   2   4  181.42   50.42
   6  -2  -4  212.60   38.30
  -6   2   4  203.64   49.35
   6   2  -4  160.17   51.57
   6  -2  -4  224.07   42.46
   6   2  -4  200.65   46.64
  -6   2   4  235.47   49.51
  -6  -2   4  220.94   57.64
   6  -2  -4  171.91   51.39
  -2  -4  -5   18.42   37.28
  -2  -4  -5   21.78   24.90
   2   4   5   28.88   29.13
  -2   4  -5   47.32   25.18
   2   4   5   28.11   49.83
   2   4   5   38.58   26.25
   2  -4   5   49.84   50.97
   2  -4   5   51.43   51.41
  -2   4  -5   55.60   44.98
  -2   4  -5   87.76   57.35
   0   2  -7 1750.22  197.03
   0  -2  -7 1485.35  217.39
   0  -2  -7 2107.55  274.71
   0   2  -7 2571.30  240.54
   0   2  -7 2062.84  234.61
   0   2  -7 2403.40  220.80
   0  -2  -7 1954.32  198.74
   0  -2   7 1734.34  206.52
   0   2  -7 2588.71  225.59
   0  -2  -7 1764.71  149.90
   0   2  -7 2022.83  210.41
   0  -2  -7 1586.13  226.38
   0  -2  -7 2750.47  234.24
   5  -5  -1  862.92   96.09
  -5  -5   1  702.04   84.82
  -5  -5   1  621.30   83.74
   5   5  -1  829.94  117.86
   5  -5  -1  637.72   69.16
  -5  -5   1  730.09  117.96
  -5   5   1  705.31  130.71
   5   5  -1  652.20  118.33
   5  -5  -1  684.65   89.40
  -5  -5   1  711.62   91.33
   5  -5  -1  931.22  105.05
   5  -5  -1  645.99   92.22
   5  -5  -1  754.80   89.02
   5   5  -1  882.49  109.70
  -4  -3  -3  468.72   57.87
  -4  -3  -3  326.14  114.09
  -4   3  -3  370.67   69.15
  -4  -3  -3  417.24   79.09
   4  -3   3  270.04   75.82
   4   3   3  228.72   95.48
   4   3   3  227.98   82.80
   4   3   3  229.70   85.22
   4   3   3  447.75   94.34
  -4  -3  -3  359.56   63.55
   4  -3   3  258.05   89.97
  -4   3  -3  345.79   57.92
   5  -3  -6   16.89   20.03
   5  -3  -6   22.11   20.97
  -5   3   6   24.78   26.59
   5  -3  -6   21.13   29.16
   5  -3  -6   16.47   22.32
   5   3  -6   22.39   25.68
  -5   3   6   18.97   13.26
   5   3  -6   15.41   24.24
   5  -5  -4  823.45  105.31
  -5   5   4  900.54  116.13
   5   5  -4  787.09   97.60
   5   5  -4  724.21   86.43
  -5  -5   4  896.79  128.64
  -5   5   4  560.18  136.29
  -5  -5   4  821.68   86.30
   5   5  -4  880.21  119.16
   5  -5  -4  898.34  125.80
  -5  -5   4  844.63   98.67
   5  -5  -4  868.00  144.88
   5   5  -4  665.75  104.17
  -5  -5   4  838.26  120.23
   5  -5  -4  850.27  100.12
   2  -4  -7  332.59   87.68
   2   4  -7  501.72   76.61
  -2  -4   7  538.74  122.29
  -2   4   7  654.59  174.51
   2  -4  -7  567.71   76.58
  -2  -4   7  467.14   71.50
   2   4  -7  624.63   72.59
   2   4  -7  641.51   84.08
   2   4  -7  632.65  126.26
   2  -4  -7  527.06   94.33
  -2  -4   7  665.81   90.64
   2  -4  -7  252.83   81.57
   2  -4  -7  665.52   92.95
   6   1  -1  876.45  159.56
   6  -1  -1  708.99  123.21
  -6  -1   1  821.00  100.44
  -6   1   1  864.11  121.80
  -6  -1   1  769.58  115.49
  -6   1   1  778.96   89.42
   6  -1  -1  731.26   88.50
   6   1  -1  929.87  131.17
  -6   1   1  891.28  146.27
  -6   1   1  961.68  102.18
   6  -1  -1  626.39  183.92
  -6  -1   1  876.12  155.82
  -6  -1   1  688.98  117.84
   6  -1  -1  905.92  102.58
   6   1  -1  846.99  105.70
  -3  -4  -4   63.82   39.36
   3   4   4   62.67   39.35
  -3   4  -4   90.52   28.61
   3  -4   4   57.94   28.38
  -3  -4  -4   73.53   38.62
  -3  -4  -4   94.65   32.61
   3   4   4   63.90   42.73
  -3   4  -4   84.96   35.04
   3  -4   4   60.58   24.76
   3   4   4   55.00   37.91
   3   4   4   53.20   37.76
   3  -4   4   34.50   36.26
  -3  -4  -4   53.00   57.18
   3  -4   4   90.91   27.61
   0  -5  -6  361.50  104.49
   0  -5  -6  358.93   94.53
   0   5  -6  440.61   59.15
   0   5  -6  328.54   65.90
   0  -5   6  392.53   55.55
   0   5  -6  392.35   87.19
   0   5  -6  477.99   80.43
   0   5  -6  386.88   86.84
   0  -5   6  380.95   89.93
   0   5   6  417.49   72.86
   0  -5  -6  343.03   84.84
   0   5  -6  345.02   57.70
   4   3  -7  585.72   84.80
   4  -3  -7  381.96   88.77
  -4  -3   7  467.70  132.07
  -4  -3   7  361.01   69.09
   4   3  -7  475.31  129.92
   4  -3  -7  505.36   69.02
  -4   3   7  353.53  105.70
   4   3  -7  371.83   76.45
  -4  -3   7  322.38   94.37
   4  -3  -7  260.49   90.14
   4   3  -7  349.07   67.68
  -4   3   7  394.87   99.56
   4  -3  -7  506.45   66.15
  -4  -3   7  500.18   63.84
   6   1  -5 1646.05  169.59
  -6  -1   5 1670.05  174.06
   6  -1  -5 1783.76  231.39
   6  -1  -5 1952.89  179.16
   6  -1  -5 2118.65  186.66
  -6   1   5 1711.16  211.59
   6   1  -5 2130.54  198.33
  -6   1   5 1728.39  145.88
  -6   1   5 2161.55  213.51
  -6   1   5 1756.82  222.95
   6  -1  -5 1941.84  193.39
   6   1  -5 1794.62  175.75
  -6  -1   5 1426.89  162.83
  -6  -1   5 2021.61  167.43
  -5   0  -2   30.90   57.19
   5   0   2   22.79   27.89
  -5   0  -2   27.65   34.68
   3  -4  -7  479.10   98.23
   3   4  -7  425.74   96.18
  -3  -4   7  509.98   61.95
   3  -4  -7  586.50   83.50
   3  -4  -7  504.61   81.73
   3   4  -7  481.55   71.68
   3   4  -7  454.81   63.89
   3  -4  -7  544.36   81.66
  -3  -4   7  469.52  107.31
  -3   4   7  597.31  153.26
  -3  -4   7  578.42   84.38
   3   4  -7  461.26   59.38
   3  -4  -7  408.95   91.78
  -3  -4   7  543.15   81.42
  -3   4   7  298.40  116.60
   0   9   0    1.70    9.60
   0  -9   0    0.86   13.95
   0   9   0   -1.08   15.63
   0   9   0    1.89   10.85
   0   9   0    0.57    9.55
  -4  -5  -2   52.41   41.05
   4  -5   2   65.09   29.63
   4  -5   2   29.71   26.42
  -4  -5  -2   60.63   59.96
   4  -5   2   78.77   32.10
   4  -5   2   41.31   32.91
  -4   5  -2   61.79   33.01
   4  -5   2   49.16   30.90
   4   5   2   88.23   35.82
   4   5   2   32.45   41.99
  -4   5  -2   69.72   31.68
  -2   7  -3   11.64   25.83
   2   7   3   12.48   22.82
  -2  -7  -3   12.72   24.04
   2  -7   3   13.40   21.25
  -2   7  -3   22.05   20.97
  -2   7  -3   15.13   17.72
   2   7   3   11.76   26.04
  -2  -7  -3   14.38   20.52
   2   7   3   11.51   25.70
   2  -7   3   15.49   13.00
  -2   7  -3   21.01   22.12
   2   7   3    5.28   21.01
  -2  -7  -3   14.94   17.76
   2  -7   3   18.90   16.89
   4  -7  -2 4012.16  313.41
   4   7  -2 5175.05  384.73
  -4  -7   2 3987.20  308.06
  -4   7   2 4440.07  345.97
   4   7  -2 3489.66  331.39
  -4   7   2 4360.13  350.13
  -4  -7   2 4818.94  414.52
  -4  -7   2 3786.09  319.87
   4  -7  -2 4058.68  330.11
   4  -7  -2 3756.07  445.07
  -4  -7   2 3322.57  328.48
  -4   7   2 3452.29  487.88
   4  -7  -2 4123.14  340.46
  -4   7   2 3952.74  316.20
  -5  -1  -2 5702.87  433.28
   5  -1   2 7245.14  544.80
  -5  -1  -2 7951.35  576.84
   5  -1   2 6568.24  520.43
   5   1   2 5933.20  442.13
  -5  -1  -2 3708.12  398.40
   5  -1   2 5267.48  485.25
   5   1   2 4966.13  445.40
  -5  -1  -2 6862.04  599.76
   5   1   2 6787.40  525.22
  -5   1  -2 5885.69  480.43
   5  -1   2 6206.58  499.50
   5   1   2 6088.64  446.69
  -5   1  -2 6047.76  478.58
  -4   6  -1 3309.87  334.78
   4  -6   1 2969.89  254.53
   4  -6   1 3083.82  262.87
   4   6   1 2723.37  268.99
   4  -6   1 2693.51  249.20
  -4  -6  -1 3097.94  279.48
  -4   6  -1 2902.88  265.15
  -4  -6  -1 2549.60  269.56
  -4   6  -1 2647.17  238.37
  -4  -6  -1 3168.71  327.28
   4   6   1 3205.36  302.04
   4  -6   1 2949.06  256.39
  -4   6  -1 2985.41  259.83
  -4  -6  -1 2622.51  241.52
   4   6   1 2526.13  199.49
   4   6   1 2742.09  279.14
   1  -7   4  931.09  102.06
  -1  -7  -4  777.42  109.15
  -1   7  -4  742.35  136.76
   1  -7   4  669.60   95.27
   1   7   4  902.94  144.73
  -1  -7  -4  419.36  162.47
  -1   7  -4  959.20  117.80
   1   7   4  869.44  156.10
   1  -7   4  823.03   96.01
  -1  -7  -4  716.06  136.32
   1  -7   4  736.71  131.72
  -1  -7  -4 1056.19  143.38
  -1   7  -4  817.96  103.15
   1   7   4  958.91  138.60
  -1  -7  -4  609.53  143.77
  -1   7  -4  760.95  122.00
   6  -3  -3 1308.54  145.23
   6  -3  -3 1372.61  133.18
   6   3  -3 1384.09  176.22
  -6  -3   3 1528.17  216.36
  -6   3   3 1227.35  155.04
  -6   3   3 1700.56  175.44
  -6   3   3 1227.29  120.05
   6  -3  -3 1543.41  173.96
  -6  -3   3 1426.30  172.10
   6   3  -3 1234.82  162.46
   6  -3  -3 1749.54  171.72
  -6  -3   3 1303.50  159.91
  -6  -3   3 1417.04  125.71
   6   3  -3 1468.01  155.10
   2   7  -5   46.85   28.95
   2   7  -5   55.63   24.54
  -2   7   5   56.87   25.46
   2   7  -5   57.10   31.90
   2   7  -5   53.51   28.24
   2  -7  -5   45.88   41.84
  -2   7   5   58.64   38.93
  -2   7   5   47.49   26.93
  -2  -7   5   39.98   31.51
  -2  -7   5   45.84   34.93
   2  -7  -5   48.50   30.69
   2  -7  -5   59.54   26.19
  -2  -7   5   53.75   33.16
   2  -7  -5   42.44   37.11
   2   6   4  419.82  114.19
  -2   6  -4  344.76   88.28
  -2  -6  -4  586.69  141.26
  -2   6  -4  669.19  105.06
   2   6   4  467.78  112.01
   2  -6   4  584.72   66.64
  -2  -6  -4  542.49   90.35
  -2  -6  -4  537.05   85.82
   2   6   4  483.09   82.36
   2  -6   4  516.88   92.28
  -2   6  -4  720.62  120.90
   2   6   4  393.59  120.85
  -2  -6  -4  596.64  114.79
  -2   6  -4  417.86   88.97
  -3   0  -5  116.26   40.49
  -3   0  -5   61.19   45.63
   3   0   5   55.28   42.55
   3   0   5  148.33   42.58
   3   0   5  187.60   38.20
  -3   0  -5  202.17   51.55
   1   7  -5   93.12   45.35
   1   7  -5  105.39   33.82
  -1   7   5   89.46   29.83
   1  -7  -5  110.94   54.12
  -1   7   5   72.16   53.55
   1   7  -5  110.51   37.98
   1   7  -5   93.50   24.32
   1   7  -5  100.53   36.99
  -1   7   5   74.35   33.66
   1  -7  -5  105.96   35.44
   1  -7  -5  111.02   43.50
  -1  -7   5   87.73   38.66
   1   7  -5   90.38   30.52
   5   0  -7  387.14   80.16
   5   0  -7  308.72   76.10
  -5   0   7  274.30   65.32
   5   0  -7  388.08   53.10
  -5   0   7  382.35   84.70
  -5   0   7  286.32   86.36
   5   0  -7  329.64   63.19
  -1  -4  -6 1262.82  242.48
  -1  -4  -6 1160.42  162.39
  -1   4  -6 1641.71  192.41
   1  -4   6 1209.84  146.63
   1   4   6 1374.54  167.70
   1  -4   6 1547.29  147.48
  -1  -4  -6 1276.43  167.49
  -1   4  -6  699.17  192.70
   1   4   6 1189.58  183.83
  -1  -4  -6 1352.22  199.16
  -1   4  -6 1578.85  213.11
   1  -4   6 1509.73  145.42
  -2   0  -6  560.47  175.75
  -2   0  -6 1445.17  160.77
   2   0   6  864.38  136.79
  -2   0  -6 1158.79  148.43
   2   0   6  763.82  155.80
   2   0   6 1137.63  177.66
   4   5  -6  248.21   60.74
  -4   5   6  187.11   67.53
  -4   5   6  241.08   84.13
   4  -5  -6  213.89   75.70
   4  -5  -6  157.57   69.71
  -4  -5   6  268.66   59.99
   4  -5  -6  226.14   58.04
   4  -5  -6  227.60   64.62
   4   5  -6  221.83   48.11
   4  -5  -6  217.28   32.76
  -4  -5   6  196.59   38.71
   4   5  -6  274.63   51.37
   4  -5  -6  242.15   54.30
   4   5  -6  249.40   45.59
   6  -2  -1  118.89   41.36
  -6   2   1  117.99   59.34
   6  -2  -1  111.37   60.53
  -6   2   1  113.70   42.57
  -6  -2   1  104.31   42.06
   6   2  -1  128.15   33.22
  -6  -2   1  129.06   52.35
   6   2  -1   87.27   31.87
  -6   2   1   55.55   33.84
   6  -2  -1   80.36   71.03
  -6   2   1  131.98   46.32
   6  -2  -1  143.70   53.50
  -6  -2   1  132.28   47.29
   4   6  -5 4495.43  341.16
   4   6  -5 4938.24  392.35
   4  -6  -5 4344.80  351.54
   4  -6  -5 4147.96  448.78
  -4  -6   5 4555.68  376.92
  -4  -6   5 4624.71  352.21
  -4   6   5 4118.52  435.04
   4  -6  -5 4006.34  407.75
   4   6  -5 4101.28  353.77
   4  -6  -5 4411.49  357.12
  -4   6   5 3981.72  425.78
   4  -6  -5 3641.95  357.07
   4   6  -5 5056.03  401.19
   4  -6  -5 4091.46  304.77
  -4  -6   5 5128.30  413.36
  -3  -8   1   50.15   24.17
  -3  -8   1   52.43   20.27
   3  -8  -1   43.32   19.51
   3  -8  -1   45.90   21.53
   3   8  -1   55.30   23.74
  -3  -8   1   30.77   49.93
   3   8  -1   55.27   23.00
   3   8  -1   49.92   20.52
   3  -8  -1   33.07   33.93
  -3   8   1   21.70   43.01
  -3  -8   1   44.30   21.00
   3  -8  -1   51.20   23.06
   0   9  -1 4462.53  358.18
   0   9  -1 4754.73  377.16
   0  -9   1 3848.21  300.12
   0   9   1 4951.78  363.55
   0   9   1 3807.71  311.24
   0  -9  -1 4919.06  369.57
   0   9  -1 4229.29  326.24
   0   9  -1 2737.72  373.56
   0   9   1 4709.95  368.41
   0  -9  -1 3178.10  263.93
   0   9  -1 4482.21  356.38
   0   9   1 3779.20  294.88
   2   6  -6 4829.03  423.87
  -2  -6   6 4760.65  396.87
  -2   6   6 5350.71  564.45
   2  -6  -6 4458.93  344.73
   2  -6  -6 3755.07  342.70
  -2   6   6 2919.93  350.38
   2   6  -6 4024.18  304.70
   2   6  -6 3938.16  316.49
   2   6  -6 4982.66  401.57
   2  -6  -6 3982.95  376.36
   2   6  -6 4289.28  347.74
  -3  -8   2 2074.71  448.19
  -3  -8   2 3461.31  288.93
  -3  -8   2 3967.22  322.50
  -3   8   2 4104.52  312.72
   3  -8  -2 3080.78  259.39
   3   8  -2 3935.07  320.06
  -3   8   2 3195.11  276.33
   3   8  -2 4325.71  318.78
   3  -8  -2 3115.60  383.88
   3  -8  -2 3031.53  242.07
  -3   8   2 3694.07  323.17
  -3   8   2 2647.85  427.33
  -3  -8   2 3442.05  287.41
  -1  -4   7 2603.45  333.11
  -1   4   7 3143.20  392.85
   1   4  -7 3998.63  398.55
   1   4  -7 4324.09  349.13
   1  -4  -7 4385.07  371.38
  -1  -4   7 3109.09  274.85
   1   4  -7 3215.36  263.35
   1   4  -7 3945.44  384.74
   1  -4  -7 4295.00  431.90
   1   4  -7 4314.00  360.83
   1  -4  -7 4457.43  370.91
   4   7  -1  780.06  106.64
  -4  -7   1  772.94   95.74
  -4   7   1  694.71   92.41
   4   7  -1  933.43  114.76
  -4  -7   1  770.03  103.54
   4  -7  -1  870.93   95.23
  -4   7   1  849.54   99.49
  -4  -7   1  865.36  117.86
  -4   7   1  690.11   91.06
   4  -7  -1  894.26  108.11
  -4   7   1  587.61  188.98
   4  -7  -1  846.21  102.47
   4  -7  -1  920.11  124.84
  -4  -7   1  904.92  134.63
   4   7  -1  735.96  134.46
  -3  -1  -5   45.19   34.65
   3  -1   5  128.71   40.84
   3   1   5  116.45   73.28
   3   1   5  135.27   40.60
  -3   1  -5   55.49   37.25
   3   1   5   52.57   48.33
   3  -1   5   79.69   32.36
   3   1   5   74.33   34.80
  -3   1  -5  129.34   48.51
   3  -1   5  155.40   59.31
  -3  -1  -5  148.29   45.73
   4   7  -3 1825.58  177.97
   4  -7  -3 1900.77  195.68
  -4   7   3 1623.69  295.90
  -4  -7   3 1807.37  199.55
   4  -7  -3 1970.08  201.07
  -4   7   3 1953.04  194.59
  -4  -7   3 2076.07  224.25
  -4  -7   3 1853.36  184.08
   4  -7  -3 1008.55  234.09
  -4   7   3 1646.58  176.26
   4   7  -3 2275.37  229.55
  -4  -7   3 1583.96  141.89
   6  -3  -2 2582.71  210.10
  -6  -3   2 1841.55  213.49
  -6   3   2 1938.35  202.28
  -6  -3   2 2348.24  262.12
   6  -3  -2 2185.49  236.62
  -6  -3   2 2451.14  242.80
  -6  -3   2 1573.82  188.57
   6   3  -2 2015.52  198.88
   6  -3  -2 2377.07  217.54
   6   3  -2 2439.42  251.74
   6  -3  -2 3013.78  247.70
   6   3  -2 1907.34  208.40
   6   3  -2 2002.04  189.67
  -6   3   2 1962.50  163.22
  -5  -1   7 2799.44  241.95
   5  -1  -7 1991.01  220.93
  -5  -1   7 2046.65  264.07
   5   1  -7 2838.82  239.66
  -5   1   7 2127.97  203.13
   5  -1  -7 3592.16  279.82
   5  -1  -7 3417.99  274.63
  -5  -1   7 3399.16  327.29
  -5   1   7 3000.58  341.49
   5   1  -7 3080.22  300.89
   5  -1  -7 2993.92  302.90
  -5   1   7 2582.11  277.93
   5   1  -7 2145.88  187.56
   2   0  -8 4082.88  467.79
   2   0  -8 3993.49  384.71
  -2   0   8 4881.79  417.87
   2   0  -8 3586.00  376.78
  -2   0   8 4192.20  370.18
   2   0  -8 3562.77  385.95
   2   0  -8 3783.88  378.99
  -2   0   8 5626.11  458.76
  -6   2   5   12.08   16.69
   6   2  -5   17.74   19.57
  -6   2   5   17.21   21.08
  -6  -2   5   19.24   30.38
   6   2  -5   17.38   16.41
  -6   2   5   14.42   15.56
   6  -2  -5   20.76   19.61
  -6  -2   5   16.57   18.60
   6   2  -5   14.16   23.18
  -6   2   5   13.11   23.85
   6  -2  -5   13.34   25.60
   6   2  -5   17.96   24.25
   6  -2  -5   12.93   15.05
  -2  -1  -6 2809.59  299.21
   2  -1   6 1869.08  222.14
  -2   1  -6 2188.96  297.59
  -2  -1  -6  756.79  231.36
   2   1   6 1236.90  281.17
   2  -1   6 2342.65  192.84
  -2   1  -6 2395.58  244.11
  -2  -1  -6 1681.14  258.53
   2  -1   6 1507.92  199.80
   2   1   6 2328.42  237.63
  -2   1  -6 2415.84  260.55
   2   1   6 2199.82  219.76
  -1  -9   0 5486.52  422.59
  -1   9   0 3733.40  454.49
  -1   9   0 6737.28  494.81
   1  -9   0 4423.99  408.90
  -1   9   0 7191.60  527.55
   1  -9   0 5184.05  393.69
   1   9   0 6572.82  486.61
   1   9   0 6083.82  458.95
  -1   9   0 6417.45  479.05
  -1   9   0 6258.24  474.03
   1   9   0 6553.35  488.55
   1  -9   0 6416.92  471.78
  -1  -9   0 7890.50  565.08
   1   9  -1  281.25   51.24
   1   9  -1  294.99   56.05
  -1   9   1  255.66   48.75
   1  -9  -1  206.59   73.21
  -1   9   1  229.39   45.39
  -1   9   1  169.09   86.05
   1   9  -1  256.28   50.60
   1  -9  -1  251.85   46.18
  -1   9   1  285.69   50.24
  -1   9   1  278.78   45.98
  -1  -9   1  301.03   48.71
   1   9  -1  318.56   49.61
   1   9  -1  279.94   86.88
   6   3  -4   21.85   30.57
   6  -3  -4   25.25   27.78
   6  -3  -4   38.51   25.53
   6   3  -4   27.49   25.47
  -6  -3   4   36.13   35.64
   0  -3  -7  158.63   74.50
   0   3  -7  151.06   55.86
   0   3  -7  137.47   46.89
   0  -3  -7  119.04   53.26
   0  -3  -7  170.44   48.07
   0  -3   7   71.52   49.82
   0   3  -7  118.70   40.83
   0   3   7   75.01   63.84
   0  -3  -7  118.62   42.07
   0   3   7   98.99   45.98
   0   3  -7  148.97   41.27
   0  -3  -7   89.18   57.76
   0  -3   7   94.93   37.53
   0  -3  -7  138.45   40.71
  -1  -6  -5  168.10   74.96
   1  -6   5  170.07   34.97
  -1   6  -5  120.05   54.59
   1  -6   5  181.14   41.95
  -1   6  -5  178.27   51.32
  -1  -6  -5  166.75   44.64
  -1   6  -5  182.54   49.93
  -1  -6  -5  146.07   71.57
  -1  -6  -5  119.90   67.01
  -1  -6  -5  126.89   62.49
  -1   6  -5  142.58   58.14
   1   6   5  180.28   47.47
   1   6   5  185.99   47.17
  -2   1   8  185.15   50.89
  -2   1   8   91.95   52.21
   2   1  -8  237.76  122.06
   2   1  -8  158.11   93.05
  -2  -1   8  266.22  108.66
   3   1  -8 4808.37  387.20
  -3   1   8 4921.11  510.40
  -3  -1   8 4713.00  457.67
  -3   1   8 6328.03  472.75
  -3  -1   8 6085.50  453.71
   3  -1  -8 5119.02  451.30
  -3  -1   8 6348.99  478.50
   3   1  -8 5122.64  510.79
  -3   1   8 4978.63  405.16
  -3  -1   8 4857.78  401.27
   3  -1  -8 4341.27  397.87
   3  -1  -8 3996.57  372.70
   3  -1  -8 3751.75  400.73
   3   1  -8 4638.58  437.31
  -3   1   8 3382.40  411.57
   3   1  -8 4620.46  374.21
  -1   6   6  119.72   72.05
   1   6  -6   50.20   37.53
   1   6  -6   50.41   42.41
  -1  -6   6   60.03   42.67
   1  -6  -6  159.28   77.98
  -1   8  -3 1812.63  174.75
  -1  -8  -3 1067.27  195.83
  -1  -8  -3 1606.59  204.19
  -1   8  -3 1486.33  174.51
  -1   8  -3 1281.70  189.55
   1  -8   3 1702.66  188.45
   1  -8   3 1780.40  181.10
  -1  -8  -3 1964.19  204.90
  -1   8  -3 1570.94  149.07
   1  -8   3 1720.16  158.95
   1   8   3 1857.00  204.40
  -1  -8  -3 2288.43  194.50
  -1  -8  -3 1135.82  217.31
   1   8   3 1660.74  205.58
   1  -8   3 1530.98  149.07
  -5  -4  -1 3622.05  332.41
  -5  -4  -1 4023.24  382.68
   5   4   1 2562.68  334.56
   5   4   1 4910.41  373.59
  -5  -4  -1 4648.21  385.92
   5  -4   1 4394.41  335.10
   5  -4   1 2115.15  355.89
   5  -4   1 4503.97  359.93
   5  -4   1 3933.68  325.92
   5  -4   1 4309.62  329.42
   5  -4   1 4303.40  339.09
  -5   4  -1 3978.73  328.53
   5   4   1 4632.31  392.19
  -5  -4  -1 4717.73  430.75
   5   4   1 3238.51  328.71
   3   6   3  326.68   86.51
  -3   6  -3  345.69   68.12
  -3   6  -3  423.72   78.13
  -3   6  -3  298.68   74.71
   3  -6   3  368.02   60.75
  -3  -6  -3  378.30   84.92
   3  -6   3  360.41   50.88
   3   6   3  380.67  115.74
  -3  -6  -3  408.40   80.77
  -3  -6  -3  368.40   74.13
   3   6   3  233.53   71.27
  -3  -6  -3  333.26  114.07
   3   6   3  376.19   80.48
  -3   6  -3  416.38   69.61
   3  -6   3  436.42   73.55
   3  -6   3  218.51   78.47
  -5  -2  -2   82.16   48.33
   5   2   2  124.65   43.71
  -5   2  -2  192.42   54.91
   5   2   2  162.05   43.31
  -5  -2  -2  157.56   50.13
  -5  -2  -2   99.55   34.39
   5  -2   2   77.93   55.01
  -5   2  -2   52.20   43.52
   5   2   2   84.43   46.03
   5  -2   2  155.02   36.52
  -5   2  -2  167.99   45.52
   5   2   2   86.49   52.28
  -5  -2  -2  154.37   55.97
   5  -5   0 1612.77  155.66
  -5  -5   0 1249.09  145.58
   5   5   0 1626.73  183.46
  -5   5   0 1331.94  147.39
   5  -5   0 1345.35  137.51
   5  -5   0 1601.88  179.11
  -5  -5   0 1421.42  180.28
  -5  -5   0 1779.69  182.41
   5   5   0 1625.66  169.39
   5  -5   0 1536.45  147.04
   5  -5   0 1502.79  152.49
   5   5   0 1354.89  120.05
   5  -5   0 1501.17  139.65
  -5  -5   0 1417.36  136.09
   5   5   0 1219.63  177.11
   1   8  -4  187.87   37.35
  -1  -8   4  157.38   33.11
   1   8  -4  156.64   39.04
   1  -8  -4  140.52   54.66
  -1   8   4  157.02   44.50
  -1   8   4  149.20   51.17
   1   8  -4  172.41   49.36
   1  -8  -4  122.83   64.46
  -1   8   4  129.07   60.11
   1   8  -4  169.85   39.84
  -1   8   4  167.54   44.53
   1   8  -4  120.44   74.24
  -1  -8   4  170.62   37.88
   1  -8  -4  188.37   48.91
   1   8  -4  190.22   56.73
   3  -8   0   86.16   32.32
  -3   8   0   55.74   51.81
  -3  -8   0  107.12   36.13
   3  -8   0   90.10   41.14
   3  -8   0   78.45   51.23
  -3   8   0   87.59   32.52
   3  -8   0   76.86   57.44
  -3  -8   0   98.02   47.33
  -3  -8   0   96.50   37.41
  -3  -8   0  100.53   44.33
   3   8   0   99.93   36.72
   5  -5  -5   88.58   29.16
  -5   5   5   95.99   49.98
   5  -5  -5   80.13   30.56
   5  -5  -5   59.39   43.84
  -5  -5   5   76.71   23.12
   5   5  -5   83.62   41.77
   5  -5  -5   89.97   28.83
   5   5  -5   78.47   27.41
   5   5  -5   86.53   46.19
   5  -5  -5   89.20   35.28
  -5  -5   5   89.98   39.52
  -5   5   5   94.94   41.12
  -5  -5   5   74.94   20.16
   5   5  -5   90.24   40.08
  -5  -5   5   87.84   42.46
   5  -5  -5  102.94   56.61
  -3  -7  -2 1337.19  153.17
  -3  -7  -2 1048.19  165.51
   3  -7   2  940.51  103.55
  -3   7  -2 1119.17  136.91
   3  -7   2 1023.35  140.04
  -3   7  -2 1073.53  134.38
   3  -7   2  922.55  151.11
  -3   7  -2  671.41  125.95
  -3   7  -2 1095.57  121.90
  -3  -7  -2 1185.88  167.53
   3   7   2 1113.99  168.23
  -3  -7  -2 1155.46  166.49
   3   7   2 1214.28  180.33
   3   7   2 1177.41  183.02
   3  -7   2  976.88  115.12
   3   6  -6 3469.07  360.44
  -3  -6   6 4360.40  384.51
   3  -6  -6 4709.98  390.15
   3   6  -6 3912.76  347.63
   3  -6  -6 3109.55  327.74
   3  -6  -6 2722.44  459.35
   3   6  -6 4097.77  368.91
  -3   6   6 4289.58  504.82
  -3  -6   6 4272.78  393.34
  -3   6   6 3121.54  364.76
   3   6  -6 4153.44  358.86
   3  -6  -6 3864.93  367.57
   3  -6  -6 3363.36  381.07
   3  -6  -6 4053.17  363.78
   2   8   2  661.70   98.84
  -2  -8  -2  563.46  114.55
   2  -8   2  537.21   90.95
   2  -8   2  513.48   63.44
  -2   8  -2  610.76  100.27
  -2   8  -2  622.58   91.20
   2  -8   2  516.53   54.93
   2   8   2  654.71  105.42
  -2  -8  -2  663.96   88.45
  -2  -8  -2  650.79  120.11
  -2  -8  -2  354.96  132.09
  -2  -8  -2  619.01  113.21
  -2   8  -2  501.44  132.29
  -2   8  -2  583.84   91.89
   2  -8   2  577.84   86.89
  -4   4  -3 1016.57  135.54
  -4  -4  -3 1119.08  194.69
   4   4   3  781.72  149.26
  -4  -4  -3 1049.63  186.19
   4   4   3  727.14  131.32
   4   4   3  621.75  130.88
   4  -4   3  745.65  132.91
   4   4   3  814.29  176.37
  -4  -4  -3 1021.62  145.78
  -4   4  -3  954.61  135.56
  -4  -4  -3 1163.84  174.39
   3   8  -3   23.79   24.72
  -3   8   3   22.42   26.06
   3   8  -3   25.39   35.06
   3  -8  -3   16.82   26.92
   5  -4  -6    9.31   35.36
  -5   4   6    3.79   21.68
   5   4  -6    0.83   13.95
  -5  -4   6    0.87   13.92
  -6   0   0 2831.64  337.33
  -6   0   0 2289.35  315.31
   6   0   0 3144.03  395.79
  -6   0   0 3278.18  317.42
  -6   0   0 2778.94  286.51
   3   2   5  171.45   88.74
   3   2   5  161.75   61.44
   3  -2   5  182.09   54.61
   3   2   5  251.91   51.29
  -3  -2  -5  314.10   53.30
  -3   2  -5  211.39   64.89
   3   2   5  204.01   62.58
  -3  -2  -5  173.49   61.08
  -3   2  -5  214.80   56.44
  -3   2  -5  260.72   80.61
   3   2   5  262.96   58.17
   3  -2   5  193.68   51.85
   3  -2   5  208.69   72.64
  -3  -2  -5  225.81   68.19
   2  -8  -4 1815.46  243.29
   2  -8  -4 1810.31  185.45
  -2   8   4 1678.69  185.16
  -2   8   4 1546.73  225.16
   2  -8  -4 1599.13  179.12
  -2   8   4 1673.58  191.67
   2   8  -4 1343.89  163.70
   2   8  -4 1675.65  165.35
  -2  -8   4 1646.70  163.71
   2   8  -4 1642.09  180.34
  -2  -8   4 1645.42  182.18
   2   8  -4 1560.06  186.78
   2  -8  -4 1803.97  175.34
  -2   8   4 1737.11  208.15
  -2  -8   4 1586.97  164.32
   2   8  -4 1464.17  176.97
   5  -2  -7  408.45   49.47
  -5  -2   7  338.25   72.85
  -5  -2   7  408.46   80.85
   5   2  -7  264.46   42.28
  -5  -2   7  336.21   50.54
  -5   2   7  312.42   80.29
   5   2  -7  348.93   55.57
   5  -2  -7  225.67   61.91
  -5   2   7  355.29   93.01
  -5   2   7  254.64   82.48
   5  -2  -7  300.16   71.60
   5   2  -7  302.65   62.48
   5  -2  -7  370.93   95.36
   3  -7  -5 4066.28  371.77
  -3   7   5 4044.16  363.14
   3   7  -5 4720.67  416.95
   3  -7  -5 3928.52  466.91
  -3  -7   5 3836.39  327.04
   3   7  -5 4198.45  381.02
   3  -7  -5 3135.68  335.21
   3  -7  -5 3458.78  407.50
   3   7  -5 5015.51  463.17
  -3  -7   5 3861.34  334.86
  -3  -7   5 4185.39  379.19
   3   7  -5 3940.41  342.04
  -3   7   5 4369.83  427.29
   3  -7  -5 3538.33  327.61
  -3  -7   5 3042.19  361.72
  -3   7   5 3975.56  445.47
   2   2   6    4.62   17.07
   2  -2   6   13.29   17.03
  -2  -2  -6    8.64   19.19
  -2  -2  -6    4.04   11.68
   2  -2   6   15.98   18.05
  -2  -2  -6   16.08   22.78
  -2   2  -6   18.72   25.99
   2   2   6    5.69   20.58
   2   2   6    7.28   18.95
  -2   2  -6   17.89   24.54
   2   2   6    7.60   12.97
  -4   0  -4 3549.53  419.46
   4   0   4 7349.20  654.59
   4   0   4 7321.07  665.42
  -4   0  -4 8055.71  693.93
   4   0   4 3178.33  360.69
  -4   0  -4 6007.38  544.06
   4   0   4 3424.68  484.93
  -1  -9  -1    4.20   12.93
  -1  -9  -1    6.18   17.41
   1  -9   1    0.86   10.53
  -1   9  -1   -0.45   10.25
  -1  -9  -1   14.50   29.52
  -1   9  -1    1.13   13.92
   1   9   1    7.44   22.67
  -1   9  -1    0.55   11.03
   1  -9   1   -0.06   12.79
   1   9   1   13.98   50.62
   1  -9   1    0.49    9.56
  -1   9   2  870.85  119.59
   1  -9  -2  973.49  118.90
  -1   9   2  876.04  234.03
  -1  -9   2 1061.16  114.30
   1  -9  -2 1179.48  130.85
  -1   9   2 1221.36  135.59
   1  -9  -2  770.43  191.68
  -1   9   2 1182.51  137.40
   1   9  -2 1124.68  140.80
  -1   9   2  993.85  143.68
   1   9  -2  707.10  127.16
   1   9  -2  915.20  103.17
   5   6  -2  559.61   81.99
  -5   6   2  510.88  125.39
   5  -6  -2  510.34   77.69
   5  -6  -2  657.89   90.33
   5  -6  -2  582.25   82.23
   5  -6  -2  708.77  113.23
  -5  -6   2  531.73   78.27
  -5   6   2  597.87   90.70
  -5  -6   2  595.60  117.97
  -5  -6   2  589.96  113.28
  -5  -6   2  599.28   99.71
   5  -6  -2  467.92  137.55
   5  -6  -2  491.80   64.07
   5  -6  -3 1302.51  140.73
   5  -6  -3 1592.42  185.61
   5   6  -3 1202.31  142.15
  -5   6   3 1441.76  193.08
  -5  -6   3 1265.09  187.20
  -5   6   3 1456.08  161.00
   5  -6  -3 1144.84  157.40
  -5  -6   3 1210.34  156.11
   5  -6  -3 1185.36  127.46
  -5  -6   3 1195.95  125.90
   5   6  -3 1213.33  136.90
   5  -6  -3 1357.25  154.74
  -5  -6   3 1306.00  163.23
   5   6  -3 1091.47  147.69
   5  -6  -3 1398.91  162.25
   6   0  -6 3644.54  363.56
  -6   0   6 2615.05  287.99
  -6   0   6 3629.30  338.18
   6   0  -6 2666.78  245.00
  -6   0   6 3430.25  289.24
   6   0  -6 3404.42  296.14
  -6   0   6 3648.58  351.79
   6   0  -6 2266.16  269.50
   0   9   2   97.46   36.99
   0   9   2  103.88   34.61
   0   9  -2   90.42   29.27
   0   9   2   75.91   30.07
   0  -9   2   71.15   36.49
   0  -9  -2   80.69   29.89
   0   9  -2   49.87   40.45
   0  -9  -2   86.66   49.16
   0  -9   2   68.40   24.79
   0  -7   5  697.09  111.91
   0   7   5  678.52  109.71
   0   7  -5  650.38  121.55
   0  -7  -5  636.86  104.28
   0   7   5  712.15  103.23
   0  -7  -5  692.53  122.43
   0   7   5  661.39  112.14
   0   7  -5  624.53  133.82
   0   7  -5  657.77  101.47
   0   7  -5  726.41   96.46
   0  -7  -5  599.70  141.43
   0  -7  -5  475.36  113.32
   0   7  -5  698.57  106.34
   0   7  -5  801.18   98.75
   4   4  -7  212.23   53.95
  -4  -4   7  201.37   44.26
   4  -4  -7  239.38   49.60
  -4   4   7  253.69   82.63
  -4  -4   7  221.50   51.33
  -4  -4   7  196.11   50.10
  -4  -4   7  198.92   51.43
   4  -4  -7  243.44   42.13
   4  -4  -7  237.99   64.39
   4   4  -7  216.98   40.66
  -4   4   7  114.49   78.57
   4  -4  -7  228.21   70.80
  -4   4   7  244.90   71.82
   4   4  -7  227.70   61.69
   4  -4  -7  183.63   68.19
   4   4  -7  301.81   46.48
   4   7   0 1550.69  168.18
   4   7   0 1769.96  176.68
  -4  -7   0 1603.19  188.07
  -4  -7   0 1621.88  168.95
   4  -7   0 1497.90  161.77
   4  -7   0 1222.56  130.90
   4  -7   0 1349.41  182.66
  -4  -7   0 1338.77  202.67
  -4   7   0 1384.62  149.90
   4  -7   0 1226.41  133.47
   4   7   0  940.56  226.59
  -4  -7   0 1209.48  144.16
   2  -2  -8  234.43   64.59
   2   2  -8  286.42   75.89
   2  -2  -8  285.08   64.02
   2   2  -8  308.59   68.78
   2   2  -8  297.03  100.49
   2  -2  -8  233.11   71.57
   2   2  -8  291.17   68.85
   2   2  -8  274.82   63.95
  -2  -2   8  360.97   65.18
  -2  -2   8  197.51   86.60
   2  -2  -8  231.50   79.08
   2  -2  -8  237.78   60.63
  -2  -2   8  267.84   68.54
   2  -2  -8  353.34   57.71
  -3  -2   8  365.32  108.25
   3  -2  -8  377.36   75.27
   3   2  -8  476.60  117.97
   3  -2  -8  352.66   71.97
  -3   2   8  189.30   89.37
   3   2  -8  421.54   73.07
  -3  -2   8  428.97   83.59
  -3  -2   8  379.36   81.33
  -3   2   8  286.80   89.87
   3   2  -8  448.47   75.05
   3  -2  -8  339.33   63.20
  -3  -2   8  454.49  105.17
   3  -2  -8  343.35   96.88
  -3   2   8  470.33   62.27
   4   1   4  141.56   66.53
  -4   1  -4  198.10   60.59
  -4  -1  -4  143.05   44.10
   4  -1   4  236.39   65.50
   4   1   4  233.63   65.34
   4   1   4  216.38   69.51
   4  -1   4  209.04   62.44
   4   1   4   81.54   58.86
  -4   1  -4  283.70   64.02
  -4  -1  -4  171.08   61.30
   4  -1   4  239.74   54.74
  -4  -1  -4  246.10   54.46
   4  -1   4  195.93   48.06
   6   3  -1 2390.58  255.41
   6  -3  -1 1810.22  213.54
   6   3  -1 1714.98  245.04
   6  -3  -1 2360.91  216.55
  -6   3   1 1883.05  183.07
  -6  -3   1 1957.77  230.37
   6  -3  -1 2042.98  235.17
  -6   3   1 1770.44  240.35
   6  -3  -1 2382.98  221.05
  -6  -3   1 2097.88  277.37
  -6   3   1 2057.73  211.66
  -6  -3   1 2326.31  255.20
   6  -3  -1 1186.45  219.97
  -6  -3   1 1304.28  198.53
   1   0   7  460.10   92.76
  -1   0  -7  464.04   70.45
  -1   0  -7  594.94  102.46
   1   0   7  489.32  100.49
  -1   0  -7  698.68  100.41
  -1   0  -7  604.83  138.66
  -1   0  -7  418.00  113.15
  -2  -5  -5  352.49  137.74
   2   5   5  576.17  106.17
   2   5   5  525.42  116.07
   2   5   5  586.26  157.46
  -2  -5  -5  629.54  120.32
  -2   5  -5  538.69  104.39
  -2  -5  -5  570.01  115.27
   2  -5   5  486.90   60.46
  -2   5  -5  836.72  114.87
   2   5   5  542.26   98.52
   2  -5   5  579.91   97.92
  -2  -5  -5  605.30  105.82
  -2   5  -5  321.85  117.18
  -2   5  -5  660.19   96.45
   2  -5   5  677.37   91.05
   4  -7  -4 2749.55  273.18
  -4   7   4 2460.45  231.33
   4  -7  -4 2457.24  266.76
   4   7  -4 2490.36  243.51
  -4   7   4 2167.55  294.88
  -4  -7   4 2710.17  284.08
  -4   7   4 2551.88  254.03
   4   7  -4 2536.36  266.02
  -4  -7   4 1886.08  189.59
   4  -7  -4 2858.08  281.40
  -4  -7   4 1799.27  285.38
   4   7  -4 2040.99  201.26
   4  -7  -4 1294.56  253.26
   4   7  -4 2653.66  241.15
  -4  -7   4 2216.14  201.13
   4   0  -8  203.32   56.11
  -4   0   8  147.12   51.27
  -4   0   8  182.42   52.08
   4   0  -8  180.70   55.45
  -4   0   8  249.30   72.57
   4   0  -8  199.07   50.81
  -4   0   8  234.55   42.45
   4   0  -8  197.34   70.35
  -6  -3   5 3446.36  399.41
   6  -3  -5 4055.09  414.58
   6   3  -5 4140.66  405.08
  -6   3   5 4760.78  423.07
   6   3  -5 5114.65  449.43
  -6  -3   5 3706.06  309.14
  -6   3   5 3857.88  412.89
   6   3  -5 5015.92  443.04
   6  -3  -5 3610.50  352.10
  -6   3   5 4130.06  343.54
   6   3  -5 4034.58  357.96
   6  -3  -5 4816.10  406.13
   2   5  -7 4655.07  442.79
   2  -5  -7 4270.51  381.01
   2   5  -7 3868.81  331.97
  -2   5   7 5412.28  568.13
   2   5  -7 3743.92  349.09
   2  -5  -7 4329.01  377.16
  -2  -5   7 3657.16  384.57
   2   5  -7 4625.13  409.58
   2  -5  -7 4164.48  417.59
   2   5  -7 5426.06  483.73
   2   5  -7 4972.17  449.58
  -2  -5   7 4377.87  374.52
   0  -8   4 2194.18  235.73
   0  -8   4 2041.31  198.01
   0  -8  -4 2331.82  250.03
   0  -8  -4 2041.74  216.94
   0   8  -4 1721.56  247.56
   0   8  -4 2403.22  231.72
   0   8   4 2029.19  217.52
   0   8   4 1523.87  256.95
   0   8  -4 1875.32  179.78
   0   8   4 2091.94  232.54
   0   8  -4 2062.43  250.36
   0   8  -4 2024.44  220.49
   0   8  -4 2064.85  212.60
   0  -8  -4 2063.91  299.14
   0  -8  -4 1750.78  253.29
   1  -1   7  853.11  149.29
  -1   1  -7  798.92   97.80
   1  -1   7  949.95  125.87
  -1   1  -7  820.38  150.35
  -1  -1  -7  747.18  119.75
  -1  -1  -7 1153.81  146.04
  -1  -1  -7 1235.18  187.78
  -1   1  -7  975.11  146.27
   1   1   7  621.24  129.96
   1  -1   7  909.27  135.27
  -1   1  -7 1322.87  189.22
  -1  -1  -7  915.05  177.31
   1   1   7  588.86  130.56
  -1   1  -7 1100.85  142.38
   1   1   7  691.12  106.34
   3   5   4 4176.04  380.74
  -3  -5  -4 3578.65  463.12
  -3   5  -4 4008.84  349.26
   3   5   4 4133.33  420.41
  -3   5  -4 4469.78  414.21
  -3  -5  -4 4471.68  437.41
  -3   5  -4 4581.62  426.37
   3  -5   4 5458.61  456.70
  -3  -5  -4 4143.10  432.23
   3   5   4 2779.63  347.01
   3   5   4 4948.35  470.98
  -3  -5  -4 3521.91  370.86
  -6  -4   3  155.76   58.87
  -6  -4   3  220.75   96.43
   6   4  -3  197.61   60.22
   6  -4  -3  193.73   77.98
  -6   4   3  148.73   51.67
   6   4  -3  137.25   57.01
   6  -4  -3  174.87   45.53
  -6  -4   3  172.25   77.38
  -6  -4   3  213.76   64.57
   6  -4  -3  198.96   56.71
   6   4  -3  227.96   89.29
  -6   4   3  209.06   60.38
   1   1  -8  788.42  112.77
   1  -1  -8  558.43  116.81
   1  -1  -8  466.02  109.88
   1   1  -8  615.92   95.55
  -1  -1   8  408.56  132.54
   1  -1  -8  530.53   82.75
  -1   1   8  459.90   88.96
  -1  -1   8  521.08   90.25
   1   1  -8  762.81  110.15
   1  -1  -8  674.66   92.78
   1  -1  -8  363.77  101.55
   1   1  -8  484.31  118.15
   1   1  -8  489.12   80.59
   1  -1  -8  357.37  120.00
   1   1  -8  542.66  105.30
   1  -1  -8  609.00  131.28
  -4  -1   8   13.58   22.36
   4   1  -8    9.11   21.21
   2   9  -1 2314.29  225.15
  -2   9   1 1862.29  203.05
   2  -9  -1 1728.25  187.99
  -2   9   1 1087.97  235.49
  -2   9   1 1906.85  202.69
   2  -9  -1 1882.31  188.81
  -2  -9   1 2201.99  208.37
   2  -9  -1 1865.31  219.56
   2   9  -1 1995.69  183.02
   2  -9  -1 1823.51  189.32
  -2  -9   1 2115.12  206.47
  -2   9   1 2195.52  207.72
  -2  -9   1 2204.95  228.21
   2   9  -1 2253.86  219.93
  -5  -3  -2  327.25   84.01
  -5   3  -2  263.13   66.72
   5  -3   2  284.41   55.43
   5  -3   2  302.36   63.23
   5   3   2  191.75   89.89
  -5  -3  -2  354.25   87.86
   5   3   2  191.96   70.95
   5   3   2  301.17   75.51
  -5  -3  -2  347.77   62.45
   5   3   2  362.09   58.16
   5  -3   2  205.64   84.67
  -5  -3  -2  244.46   81.00
  -5   3  -2  273.85   60.48
   5  -6  -1 3266.91  292.10
   5  -6  -1 3916.74  384.53
  -5  -6   1 3664.98  364.83
   5   6  -1 4357.41  398.84
  -5  -6   1 3552.25  366.69
  -5  -6   1 3181.20  301.71
   5   6  -1 4254.17  377.82
  -5  -6   1 3053.35  286.32
   5  -6  -1 4060.01  353.76
   5   6  -1 3476.24  326.54
   5  -6  -1 2937.42  329.09
   5  -6  -1 3333.70  301.48
   5   6  -1 3235.26  330.73
   5  -6  -1 2965.55  265.01
  -5   6   1 2042.09  377.77
  -6  -2   0  378.69   95.40
  -6   2   0  473.98   76.13
  -6   2   0  183.91   46.15
   6  -2   0  516.14   71.39
  -6   2   0  428.60   86.96
   6   2   0  398.11   68.36
  -6  -2   0  436.18   70.09
   6   2   0  473.65  100.66
  -6  -2   0  549.62  100.80
   6  -2   0  372.95   94.74
   6   2   0  317.13   54.76
   6  -2   0  567.92   64.09
  -6   2   0  403.49   55.06
  -6  -2   0  480.13   99.91
  -3   5   7  925.57  163.34
  -3   5   7 1133.03  183.79
   3  -5  -7 1041.72  120.78
  -3  -5   7 1177.24  147.31
   3   5  -7  960.69  162.39
   3   5  -7 1110.23  142.73
  -3  -5   7 1148.40  138.20
  -3  -5   7 1118.35  141.02
  -3  -5   7 1120.28  125.09
   3   5  -7 1132.84  123.90
   3   5  -7 1234.57  149.85
   3  -5  -7 1093.21  149.29
   3  -5  -7 1370.93  153.84
   3  -5  -7 1261.22  195.02
   3  -5  -7 1115.03  141.80
   6  -4  -2 3238.82  337.30
  -6  -4   2 3913.71  362.51
   6  -4  -2 3431.87  289.86
   6   4  -2 3224.60  298.58
   6  -4  -2 2849.43  281.35
  -6  -4   2 3388.43  344.43
   6  -4  -2 3155.10  283.49
  -6  -4   2 2505.49  265.33
   6  -4  -2 3235.53  284.73
   6  -4  -2 3805.45  353.97
  -6  -4   2 3584.63  408.27
   6   4  -2 3464.03  349.73
   5  -6  -4 5763.46  504.75
  -5   6   4 6512.26  604.48
  -5  -6   4 6618.84  603.14
  -5  -6   4 6545.79  591.37
  -5   6   4 6888.41  573.22
   5  -6  -4 6216.25  602.90
  -5  -6   4 6189.64  509.87
   5   6  -4 5484.16  486.29
   5  -6  -4 5822.09  519.20
   5   6  -4 5399.37  462.21
   5  -6  -4 6582.07  568.95
   5   6  -4 6202.77  528.47
  -5  -6   4 5790.88  494.15
   5   6  -4 6196.67  544.18
  -4  -2  -4  275.22   85.81
   4   2   4  298.77   82.85
   4  -2   4  199.88   69.94
  -4  -2  -4  203.58   41.25
   4   2   4  189.00   92.77
   4  -2   4  268.15   72.39
   4  -2   4  282.20   62.34
  -4  -2  -4  295.96   61.88
  -4  -2  -4  319.96   63.66
   4   2   4  190.42   84.08
  -4   2  -4  320.02   53.16
   4  -2   4  216.18   74.08
  -4   2  -4  302.57   64.67
   4   2   4  142.89   56.79
  -6  -4   4 3323.17  299.70
   6  -4  -4 2856.96  296.15
  -6   4   4 2862.26  284.49
  -6  -4   4 3515.97  325.96
  -6  -4   4 2634.81  226.40
  -6   4   4 3010.14  257.99
   6   4  -4 2951.54  263.46
  -6   4   4 3719.53  341.44
   6  -4  -4 3546.32  309.79
  -6  -4   4 3332.31  375.23
   6   4  -4 2878.76  315.67
   6  -4  -4 2891.05  276.74
   6   4  -4 3541.85  345.23
  -2  -9   0  175.83   49.36
   2   9   0  165.79   42.69
   2  -9   0  157.37   38.95
  -2  -9   0  176.68   37.99
  -2   9   0  136.95   38.54
   2  -9   0  111.12   31.60
   2   9   0  158.70   49.68
  -2  -9   0  113.94   54.14
  -2   9   0  130.91   37.84
   2  -9   0  159.10   42.23
  -2   9   0  104.76   64.67
   2  -9   0  110.96   50.11
  -2   9   0  132.96   40.32
   2   9   0  137.07   39.44
   0  -4  -7  174.80   93.74
   0  -4   7  196.73   40.26
   0  -4  -7  198.31  100.43
   0   4  -7  205.84   42.05
   0   4   7  234.02   46.97
   0  -4   7  155.52   68.49
   0   4  -7  184.59   48.68
   0   4  -7  154.38   63.72
   2   9  -2   43.55   19.68
   2   9  -2   38.69   19.65
   2  -9  -2   28.10   35.21
   2   9  -2   52.76   25.55
  -2  -9   2   43.08   27.76
   2   9  -2   38.54   21.35
  -2   9   2   40.78   22.08
  -2  -9   2   38.75   16.20
  -2   9   2   21.42   31.50
  -2   9   2   50.73   34.81
   2  -9  -2   33.05   30.31
  -2   9   2   45.28   31.44
   0  -6  -6   89.51   51.06
   0   6  -6  128.04   44.40
   0  -6   6  104.73   45.91
   0  -6  -6  112.40   53.78
   0   6  -6  116.84   31.80
   0   6  -6   99.38   53.16
   0   6   6   80.89   42.67
   0   6  -6  112.33   34.26
   0   6  -6  145.07   48.09
   0  -6  -6  119.97   38.68
   0   6   6  116.96   41.27
   0  -6   6  110.51   27.03
   0  -6  -6   53.59   61.61
   0   6   6   68.15   38.91
   0   6  -6  129.06   38.80
   3  -3   5  691.80   94.37
   3   3   5  703.10  178.86
  -3  -3  -5  726.70  170.57
  -3  -3  -5  816.54  141.91
  -3   3  -5  870.29  133.90
  -3  -3  -5  605.22  127.29
   3   3   5 1049.67  122.14
   3   3   5  913.62  125.77
   3  -3   5  689.39  134.93
  -3   3  -5  969.11  162.26
   3   3   5  504.99  123.95
   3   3   5 1035.53  145.72
   3  -3   5  739.51  102.10
  -3   3  -5  929.27  134.97
  -6  -2   6  449.12  108.86
  -6  -2   6  555.51   55.35
   6   2  -6  584.16   81.52
   6  -2  -6  564.78   83.31
   6  -2  -6  644.63   90.76
   6  -2  -6  671.98   81.33
   6   2  -6  447.50   76.41
  -6   2   6  514.60  114.28
  -6  -2   6  447.86   58.31
  -6   2   6  654.39   93.55
   6   2  -6  574.73   81.54
   6   2  -6  628.21   97.72
   6  -2  -6  508.77  108.50
  -6  -2   6  554.78   80.76
  -6   2   6  525.28   58.31
  -6   2   6  619.37  103.31
   5   3  -7 8984.95  331.12
   5   3  -7 7163.91  606.62
  -5  -3   7 8041.45  654.56
   5  -3  -7 8847.34  402.93
  -5   3   7 7680.18  718.87
   5   3  -7 9429.45  271.83
   5  -3  -7 9531.90  218.52
  -5  -3   7 8183.31  715.18
  -5   3   7 6316.19  623.12
  -5  -3   7 6507.20  603.41
   5  -3  -7 6980.85  669.75
   5  -3  -710089.48  296.26
   5   3  -7 8492.77  242.72
   1   5   6   99.83   43.89
   1  -5   6   88.38   24.30
   1  -5   6   89.21   34.31
   1   5   6   79.19   42.80
  -1  -5  -6   57.46   42.08
  -1   5  -6  102.80   40.46
   1  -5   6   88.97   31.66
  -1   5  -6   58.56   50.22
  -1  -5  -6   99.08   52.70
   1   5   6   99.83   33.96
  -1   5  -6  106.77   40.12
   1   5   6   76.35   39.89
   1  -5   6   99.30   28.96
  -1   5  -6  129.80   41.45
  -1  -5  -6   78.04   54.14
  -1  -5  -6   90.60   40.87
  -2  -3  -6 1201.08  150.30
   2  -3   6  852.95  108.69
  -2   3  -6  874.55  123.00
  -2  -3  -6  461.38  122.30
   2   3   6  978.66  124.61
   2  -3   6  892.29  135.70
   2   3   6  924.96  131.70
   2   3   6  904.28  138.55
   2  -3   6  609.00  118.84
  -2  -3  -6  532.87  139.46
   2   3   6  697.80  168.54
  -2   3  -6  810.39  136.39
  -2   3  -6  850.54  118.01
   2   3   6  782.91  121.51
   3  -8   1 1933.13  214.51
  -3   8  -1 2380.49  228.75
   3   8   1 1977.04  256.80
  -3  -8  -1 1794.13  225.07
   3  -8   1 2020.27  241.23
  -3  -8  -1 2632.27  292.16
  -3   8  -1 1992.10  308.51
  -3  -8  -1 2554.95  270.76
   3  -8   1 2016.33  200.47
   3   8   1 2662.62  264.80
   3  -8   1 1910.89  182.86
  -3  -8  -1 2458.11  234.31
   1   2   7   16.83   22.27
   1  -2   7   21.31   19.12
  -1   2  -7   15.51   27.48
  -1  -2  -7   19.04   23.96
   1  -2   7   23.16   26.77
   1   2   7    9.57   28.03
  -1  -2  -7   14.50   13.89
  -1   2  -7   16.86   16.33
  -1   2  -7   20.71   25.90
  -1  -2  -7   10.85   17.76
  -1   2  -7   20.86   20.89
  -1  -2  -7   11.17   20.35
   1   5  -7  241.02  113.26
  -1   5   7  370.08   62.56
  -1  -5   7  138.81   64.18
  -1   5   7  351.24   78.54
   1  -5  -7  265.74   60.25
   1  -5  -7  344.14   75.04
   3  -8  -4 1064.04  116.74
  -3   8   4 1005.66  143.80
   3  -8  -4  838.17  179.00
  -3  -8   4  847.22  142.38
  -3  -8   4 1045.73  127.19
   3   8  -4 1223.19  158.04
   3   8  -4 1101.12  130.84
   3   8  -4  972.35  133.92
  -3   8   4 1080.90  148.27
   3  -8  -4 1268.10  136.33
  -3   8   4  979.51  195.48
  -3  -8   4 1031.00  130.15
   3   8  -4 1012.69  124.69
   3  -8  -4 1034.75  112.67
  -3   8   4 1092.59  141.29
   1   2  -8 1430.22  161.72
   1  -2  -8  857.43  184.63
   1  -2  -8 1051.90  143.38
   1   2  -8 1235.59  180.26
   1   2  -8 1149.24  150.56
   1   2  -8 1469.34  172.42
   1   2  -8 1067.93  169.91
   1  -2  -8  678.30  165.04
   1  -2  -8 1395.81  193.39
   1  -2  -8 1476.27  202.97
   1  -2  -8  478.30  113.41
   1   2  -8 1171.22  159.99
   1  -2  -8 1175.32  151.83
  -1  -2   8 1134.35  137.90
  -4   2   8  172.06   38.04
   4   2  -8  129.07   65.27
   4  -2  -8  181.92   58.80
  -4  -2   8  156.72   73.06
   4  -2  -8  133.56   55.93
   4   2  -8  184.76   54.89
  -4  -2   8  202.42   64.63
  -4   2   8  131.86   64.56
   4  -2  -8  128.94   46.61
  -4  -2   8  101.59   59.08
  -4   2   8  168.02   60.26
   4  -2  -8  136.62   57.98
   4   6   2 1508.38  185.24
  -4   6  -2 1053.12  128.46
  -4  -6  -2 1315.47  207.38
   4  -6   2 1176.60  146.42
   4  -6   2 1094.93  125.77
  -4  -6  -2 1326.32  171.78
   4  -6   2 1112.64  128.91
   4   6   2 1298.52  180.38
  -4  -6  -2 1264.71  143.05
  -4   6  -2 1364.53  153.41
   4   6   2  584.74  160.84
   4   6   2 1185.79  162.51
  -4  -6  -2 1009.80  145.52
  -4   6  -2  791.71  126.66
  -4   6  -2 1315.31  162.36
   4  -6   2  710.63  160.08
   2   3  -8  926.19  134.85
   2  -3  -8  642.35  116.04
   2   3  -8 1024.91  174.38
   2  -3  -8  684.34  151.51
   2  -3  -8 1025.53  137.19
   2   3  -8  801.74  152.13
   2   3  -8  910.58  113.68
   2  -3  -8  634.64  123.71
  -2  -3   8  657.72  106.96
  -2   3   8  724.61  108.96
   2  -3  -8  800.01  138.90
  -2   3   8  571.15  137.07
  -2  -3   8  831.62  117.62
   2  -3  -8  523.95  119.72
  -3  -3   8   88.63   62.68
   3   3  -8  108.92   85.23
  -3  -3   8   70.28   70.24
   3  -3  -8   48.69   28.86
   3   3  -8  130.56   55.37
   3  -3  -8   22.33   31.61
  -3   3   8   37.27   37.53
  -1  -9  -2  236.39   53.70
   1  -9   2  152.55   38.73
  -1   9  -2  114.07   73.80
   1   9   2  154.79   45.76
   1  -9   2  174.05   35.39
  -1  -9  -2  183.96   59.20
  -1   9  -2  207.87   51.75
  -1  -9  -2  195.89   46.54
   1  -9   2  198.01   40.48
   1   9   2  232.77   52.29
   1   9  -3   33.93   21.06
   1   9  -3   29.60   19.86
  -1   9   3   34.40   20.01
  -1   9   3   40.45   20.59
  -1   9   3   38.95   20.80
   1   9  -3   19.28   26.98
  -1   9   3   35.53   19.47
  -1  -9   3   44.61   18.61
   1  -9  -3   43.83   21.97
  -1  -9   3   31.94   19.41
  -1   9   3   33.06   32.75
   1  -9  -3   33.35   20.77
   4  -6  -6   81.27   47.70
   4  -6  -6   75.41   37.37
   4   6  -6   84.75   57.61
   4  -6  -6   45.08   36.38
   4  -6  -6   59.18   30.56
   4  -6  -6   66.31   37.56
   4   6  -6   58.86   23.09
  -4  -6   6   71.18   22.71
   4  -6  -6   91.58   22.13
  -4   6   6   52.66   37.88
  -4   6   6   68.39   44.39
  -4  -6   6   73.05   40.16
   4   6  -6   89.42   36.77
   4   6  -6   74.70   31.25
  -5  -5  -1   15.57   18.82
   5  -5   1   14.89   19.59
   5   5   1   14.21   19.48
   5  -5   1   19.42   20.77
  -5  -5  -1   16.16   19.55
   5   5   1   18.54   18.01
   5   5   1   15.87   28.94
  -5   5  -1   18.89   27.44
  -5  -5  -1   23.81   27.15
   5   5   1   16.98   18.00
   5  -5   1   21.23   23.13
   5  -5   1   19.11   17.82
  -6  -4   1  471.43  120.06
   6  -4  -1  402.93  111.52
   6  -4  -1  396.55   56.27
   6   4  -1  315.48   51.77
  -6  -4   1  402.48   70.51
   6  -4  -1  419.66   62.07
  -6  -4   1  291.73   60.50
   6   4  -1  409.25   69.72
  -6   4   1  403.88   65.93
   6  -4  -1  413.08   96.13
  -6  -4   1  409.91   95.61
   6   4  -1  341.42   85.33
   6  -4  -1  387.50   78.90
   6  -4  -1  448.08   58.61
   4  -7   1    5.07   20.62
  -4   7  -1    6.23   30.27
  -4  -7  -1    7.29   16.80
   0   9   3 7239.80  609.43
   0  -9   3 6265.52  519.08
   0  -9  -3 6273.67  579.73
   0   9  -3 5418.05  522.12
   0   9  -3 5550.14  483.81
   0  -9  -3 3606.63  456.65
   0   9   3 6297.41  533.98
   0  -9   3 6267.54  557.60
   0   9  -3 6841.94  573.39
   0   9   3 6655.36  553.25
   0   9  -3 6100.00  515.14
   0  -9  -3 7765.43  648.83
   0   9  -3 4678.70  448.39
   0  -9  -3 5879.49  640.38
   4   5   3 3424.43  344.19
   4  -5   3 1616.29  312.14
   4  -5   3 2322.47  270.19
  -4  -5  -3 2968.97  388.57
  -4   5  -3 2738.89  280.44
  -4   5  -3 2884.98  290.28
   4  -5   3 1937.73  255.96
  -4  -5  -3 2988.53  308.02
   4   5   3 2661.11  281.31
  -4  -5  -3 2631.48  284.25
   4   5   3 1789.96  291.63
  -4  -5  -3 3246.15  331.41
   4   5   3 1974.81  246.19
   5  -5  -6   97.55   48.89
   5  -5  -6  130.77   48.73
   5   5  -6  133.74   39.66
  -5   5   6  149.16   63.98
  -5  -5   6  143.96   49.87
  -5   5   6  153.00   65.39
   5   5  -6  153.13   44.96
   5  -5  -6  135.34   62.57
   5  -5  -6  170.98   31.90
   5   5  -6  147.45   32.62
   5  -5  -6  145.14   42.47
   5   5  -6  144.45   38.61
   5  -5  -6  165.50   36.58
  -6   3   0  953.11  174.28
  -6  -3   0 1389.39  176.85
   6  -3   0  948.63  136.47
   6   3   0 1173.65  162.26
  -6  -3   0  817.25  157.39
   6  -3   0 1249.66  134.17
  -6   3   0  783.90  110.18
  -6   3   0 1255.54  144.08
   6  -3   0  948.32  152.77
  -6  -3   0 1218.92  185.16
  -6  -3   0 1116.32  178.82
   6  -3   0  923.38  191.16
   6   3   0  846.21  171.98
   6  -3   0 1220.08  141.43
   6   3   0 1136.66  143.64
  -2  -7  -4 9124.81  208.65
  -2   7  -4 8376.95  316.33
   2  -7   4 8099.80  660.71
  -2   7  -4 9179.49  365.79
   2   7   4 7576.56  673.44
  -2   7  -4 6182.01  593.85
  -2  -7  -4 8315.22  796.76
   2   7   4 7827.58  687.24
   2  -7   4 8174.03  661.85
   2  -7   4 6194.34  590.03
  -2  -7  -4 6061.15  548.80
   2   7   4 6388.91  644.44
  -2   7  -4 9761.46  353.80
   2  -7   4 7080.03  593.24
  -2  -7  -4 6273.35  634.00
  -2  -7  -4 7802.00  696.39
   2  -9   1 2333.65  236.17
  -2   9  -1 1367.96  276.32
   2   9   1 2616.81  258.50
   2  -9   1 1745.94  196.36
  -2   9  -1 2512.14  257.22
  -2  -9  -1 1861.66  193.81
  -2  -9  -1 2888.80  278.99
   2  -9   1 2122.26  205.76
   2   9   1 2093.36  213.50
  -2  -9  -1 2123.92  221.48
   2  -9   1 2516.77  240.63
  -6  -4   5   37.74   35.96
   6   4  -5   35.58   29.48
   6  -4  -5   41.03   24.59
   2  -9  -3 1700.44  268.89
  -2  -9   3 1617.77  166.48
  -2   9   3 1802.53  213.78
   2   9  -3 1515.20  173.21
   2  -9  -3 1312.14  148.56
   2   9  -3 1732.54  194.48
  -2   9   3 1649.48  200.99
   2  -9  -3 1642.80  169.08
  -2  -9   3 1490.56  155.47
  -2   9   3 1921.56  184.11
   2  -9  -3 1775.59  180.88
  -2   9   3 1366.25  277.58
   4  -3   4 3511.39  324.14
   4  -3   4 4720.52  531.86
   4  -3   4 3410.48  342.21
  -4   3  -4 4283.62  391.20
   4  -3   4 2822.65  334.01
   4   3   4 2386.82  321.66
  -4  -3  -4 3795.51  379.15
   4  -3   4 3251.79  346.88
   4   3   4 2016.88  258.82
   4  -3   4 3233.14  353.05
  -4  -3  -4 2880.75  422.48
   4   3   4 4092.57  420.31
  -4  -3  -4 3584.23  380.03
  -4   3  -4 4317.57  378.46
  -4  -3  -4 3082.09  297.14
   4   3   4 3005.62  386.83
   4  -7  -5   73.48   45.57
   4  -7  -5   88.16   37.24
  -4  -7   5   74.78   32.75
  -4  -7   5   77.01   25.29
   4   7  -5   64.42   21.26
   4  -7  -5   78.31   33.92
  -4   7   5   76.24   35.68
   4  -7  -5   88.27   26.13
   4   7  -5   70.58   23.97
   4  -7  -5   70.76   29.97
   4   7  -5   75.76   52.46
  -4   7   5   67.98   50.96
   4   7  -5   80.46   30.78
   4  -7  -5   69.10   43.32
  -4  -7   5   79.75   59.84
   2  -7  -6  354.61   61.55
   2  -7  -6  342.70   87.53
  -2   7   6  389.07  123.48
   2  -7  -6  286.36   67.74
   2   7  -6  291.64   52.14
   2   7  -6  296.13   45.70
   2   7  -6  374.51   65.38
   2   7  -6  369.02   61.92
  -2   7   6    6.51   57.94
  -2   7   6  233.28   94.22
   2   7  -6  362.80   96.80
  -2  -7   6  251.20   66.34
   5   6   0  687.78  106.28
  -5  -6   0  434.90   87.43
   5  -6   0  646.20   93.42
  -5  -6   0  472.89   73.04
   5  -6   0  656.76   84.94
  -5  -6   0  554.26   71.61
   5   6   0  557.85   82.35
   5   6   0  525.82   51.95
   5  -6   0  681.50  112.29
   5  -6   0  590.41   78.39
  -5  -6   0  572.71   86.01
  -5   6   0  383.21  130.25
   5  -6   0  552.49   62.78
   5  -6   0  634.46   86.69
   5   6   0  724.97   94.69
   5   0   3 8863.14  372.63
  -5   0  -310832.52  352.55
   5   0   3 6665.71  614.09
   5   0   3 9862.23  452.01
   4  -5  -7 3018.64  262.71
  -4  -5   7 2553.24  237.01
   4  -5  -7 3201.47  296.80
   4  -5  -7 2700.24  292.41
  -4  -5   7 2463.13  248.51
  -4  -5   7 2614.97  233.00
   4  -5  -7 3036.11  319.26
   4   5  -7 3146.63  315.82
  -4   5   7 2598.70  301.70
   4   5  -7 2705.09  254.58
   4   5  -7 2300.40  228.88
  -4   5   7 2682.97  333.07
  -4  -5   7 2913.13  309.74
   4   5  -7 3112.48  277.45
   4  -5  -7 2210.77  281.17
   4  -5  -7 2471.45  254.51
  -2   8  -3  371.28   86.37
  -2   8  -3  558.39   73.96
   2   8   3  394.03  107.49
  -2  -8  -3  439.36   74.82
   2  -8   3  320.89   66.73
  -2  -8  -3  423.70   76.93
   2   8   3  402.04   89.25
  -2   8  -3  372.56   75.00
   2  -8   3  284.32   66.96
   2  -8   3  464.13   66.93
  -2  -8  -3  228.33   94.61
   2   8   3  362.13   81.77
  -2  -8  -3  420.74   80.93
   2  -8   3  402.46   54.70
  -2   8  -3  516.09   68.95
  -2  -8  -3  331.56  123.92
  -4  -8   2  163.57   54.24
   4  -8  -2  226.28   88.20
   4   8  -2  153.48   38.86
  -4   8   2  271.50   54.28
   4  -8  -2  294.91   47.65
  -4   8   2  163.87   88.83
   4  -8  -2  335.33   49.78
  -4  -8   2  164.43   60.05
   4   8  -2  110.94   58.76
  -4   8   2  337.96   59.62
  -4   8   2  231.45   56.61
   4  -8  -2  357.33   80.21
  -4  -8   2  174.05   43.64
  -4  -8   2  170.82   94.34
   5  -6  -5    4.27   24.03
  -1  -3  -7  578.63  118.22
   1   3   7 1191.91  159.80
   1   3   7  590.45  159.33
   1  -3   7  893.87  113.67
   1  -3   7 1269.68  132.42
  -1  -3  -7 1394.52  191.49
  -1   3  -7 1533.08  185.83
  -1  -3  -7 1098.94  195.54
   1  -3   7 1189.77  160.93
  -1  -3  -7  791.30  174.11
  -1   3  -7 1322.79  197.26
  -1   3  -7  698.04  154.45
  -1   3  -7 1330.93  174.04
   5  -4   2  179.88   45.62
   5  -4   2   83.29   60.13
  -5  -4  -2  238.04   65.20
   5  -4   2  205.66   38.67
  -5   4  -2  185.11   50.18
   5   4   2  114.56   64.07
   5   4   2  231.88   60.77
  -5  -4  -2  216.50   76.34
  -5  -4  -2  186.69   60.99
   5   4   2  228.87   51.27
  -5  -4  -2  218.95   71.33
   5  -4   2  168.89   48.43
   5   4   2  179.53   60.70
   5  -1   3   33.23   36.11
   5  -1   3   43.90   53.18
   5   1   3   13.31   24.98
   5  -1   3   39.50   33.14
  -5  -1  -3   27.13   29.23
   5  -1   3   25.53   29.58
   5   1   3    9.08   24.10
  -5   1  -3   40.94   38.33
  -5  -1  -3   25.43   31.09
   5   1   3   18.00   26.80
  -1   8  -4 1242.39  175.34
  -1  -8  -4 1215.05  236.41
  -1  -8  -4 1654.59  185.51
  -1   8  -4 1695.39  189.68
   1  -8   4 1443.12  149.01
   1   8   4 1131.70  199.59
  -1  -8  -4  914.44  186.98
  -1   8  -4 1570.04  208.96
   1  -8   4 1382.58  145.76
  -1   8  -4 1610.00  181.10
  -1  -8  -4 1579.50  189.93
   1  -8   4 1586.45  171.85
   1   8   4 1421.44  178.75
   1   8   4 1409.70  212.89
  -1  -8  -4 1358.84  175.43
   2  -8  -5  212.77   53.92
  -2  -8   5  177.27   41.73
   2   8  -5  183.40   40.65
   2  -8  -5  152.48   71.66
  -2   8   5  188.83   89.08
  -2   8   5  166.53   47.09
  -2   8   5  185.24   60.48
   2   8  -5  191.18   72.70
   2   8  -5  195.40   48.80
  -2  -8   5  208.35   40.52
   2   8  -5  196.81   46.22
  -2   8   5  171.39   46.50
   2  -8  -5  146.74   51.25
   2   8  -5  191.34   36.91
  -2  -8   5  188.46   36.08
  -1  -7  -5 1242.59  180.22
  -1  -7  -5  878.87  178.52
  -1   7  -5  622.82  146.26
   1  -7   5  911.72  133.06
  -1  -7  -5 1090.36  151.96
   1   7   5  842.80  131.75
  -1   7  -5  997.65  124.50
   1  -7   5 1050.57  122.24
  -1  -7  -5 1008.14  223.44
  -1   7  -5  797.76  147.94
  -1  -7  -5  782.78  175.82
   1   7   5 1151.69  145.18
  -1   7  -5 1022.51  145.48
   1  -3  -8 1824.01  297.52
   1  -3  -8 1481.25  202.21
   1   3  -8 1746.10  177.38
  -1   3   8 2263.48  267.41
   1   3  -8 1611.82  191.18
  -1  -3   8 1185.39  172.05
   1  -3  -8 1868.10  194.56
   1   3  -8 1748.30  246.33
   1  -3  -8 2123.61  266.20
   1  -3  -8 1821.06  186.75
   1   3  -8 1700.65  210.53
   4  -3  -8 1344.33  219.93
  -4  -3   8 1968.65  223.71
   4  -3  -8 1887.13  247.85
   4   3  -8 1918.92  216.15
  -4  -3   8 2581.93  268.70
  -4   3   8 2019.55  279.88
   4   3  -8 2010.00  251.09
   4   3  -8 2561.00  269.34
  -4  -3   8 2212.27  301.64
   4  -3  -8 2203.02  270.02
  -4  -3   8 1532.82  175.41
   4   3  -8 3388.03  318.31
   4  -3  -8 2978.57  259.32
  -4   3   8 1929.64  294.27
   1   8  -5  930.09  108.25
   1   8  -5 1123.77  152.04
   1   8  -5  960.87  127.15
   1   8  -5  910.02  116.78
  -1  -8   5  904.23  102.16
   1   8  -5 1006.72  174.87
  -1  -8   5  934.75  139.89
   1  -8  -5  894.73  186.30
  -1   8   5 1051.57  147.77
  -1   8   5  772.99  175.13
  -1   8   5  875.44  159.67
   1  -8  -5  910.69  117.63
   1  -8  -5 1145.76  139.35
   1   8  -5  927.63  141.96
  -6  -1  -1 1443.92  183.66
  -6   1  -1 1463.25  166.61
   6  -1   1 1425.79  190.89
  -6  -1  -1 1750.25  248.50
   6   1   1 1844.60  188.98
  -6   1  -1 1428.25  206.93
  -6   1  -1  795.85  174.68
  -6  -1  -1 1477.40  183.23
   6  -1   1 1649.73  220.27
   6   1   1 1674.45  163.27
  -6   1  -1 1724.48  201.18
  -6  -1  -1 1041.92  206.50
   6   1   1 1522.48  211.83
   1  -7  -6   88.93   37.41
   1   7  -6  101.61   39.05
  -1  -7   6   69.79   37.48
   1   7  -6   81.23   28.72
  -1   7   6   86.99   42.40
   1   7  -6   90.53   35.70
   1  -7  -6   86.84   47.84
  -1   7   6   84.74   54.94
  -1   7   6   96.61   33.43
  -1   7   6   70.38   36.40
   1   7  -6   80.06   25.50
   1   7  -6   83.49   39.41
   1  -7  -6   96.22   41.15
   1   7  -6   85.74   33.41
  -1   7   6  103.88   38.92
   0   0  -8   45.65   33.15
   0   0  -8   83.12   44.38
   0   0  -8   45.32   24.07
   0   0   8   41.59   24.64
   0   0  -8   50.25   30.94
   0   0  -8   36.92   29.95
   0   0  -8   58.26   31.18
   0   0  -8   56.03   37.24
   5   0  -8    2.90   12.75
   5   0  -8   -0.70    9.92
  -5   0   8   -2.13   13.42
   5   0  -8   -1.85   13.06
   5   0  -8   -0.69   12.49
   3  -7   3 2748.48  244.56
   3   7   3 2394.51  272.32
  -3   7  -3 3517.57  331.45
   3   7   3 2107.34  283.87
  -3  -7  -3 2973.24  365.05
  -3  -7  -3 3465.19  331.41
   3   7   3 3100.98  341.09
  -3   7  -3 3020.85  299.16
   3  -7   3 2227.15  264.76
  -3  -7  -3 3348.29  343.02
   3   7   3 3065.86  364.70
   3  -7   3 3013.47  280.75
  -3   7  -3 2006.47  294.89
  -3  -7  -3 3193.50  330.74
   3  -7   3 2453.93  252.76
  -3   7  -3 3606.21  350.49
  -4   8   1 1907.06  353.69
  -4  -8   1 3327.54  294.09
   4  -8  -1 2773.42  258.68
  -4  -8   1 3089.13  283.48
   4  -8  -1 2903.53  263.36
   4   8  -1 2804.67  273.84
   4  -8  -1 3024.04  329.64
  -4  -8   1 2806.27  266.02
   4  -8  -1 2887.44  262.66
  -4   8   1 3079.93  284.65
  -4  -8   1 3224.63  313.87
  -4   8   1 3062.10  282.78
  -4   8   1 3142.94  284.44
   4   8  -1 2340.71  330.06
   4   8  -1 2852.38  255.56
   6   5  -3 3516.72  331.53
   6  -5  -3 3608.37  313.09
  -6  -5   3 3031.74  262.50
   6  -5  -3 3106.86  275.48
  -6   5   3 3827.41  338.66
   6  -5  -3 3086.63  276.25
   6   5  -3 2912.57  305.55
   6  -5  -3 3622.91  337.70
   6  -5  -3 2970.88  295.67
  -6   5   3 4036.35  359.91
  -6  -5   3 3515.63  331.26
  -6  -5   3 3439.25  375.35
   6  -5  -3 2995.69  266.67
  -6  -5   3 3580.30  349.29
   6   5  -3 3597.36  371.06
  -3  -4  -5 1176.62  214.83
   3  -4   5 1118.03  186.33
  -3   4  -5 1583.65  192.55
  -3  -4  -5 1807.14  193.12
   3  -4   5 1209.17  152.74
   3  -4   5 1865.54  223.68
  -3  -4  -5  942.08  153.94
   3  -4   5 1797.61  242.06
   3   4   5  763.57  172.95
  -3  -4  -5  892.50  248.19
   3   4   5 1166.06  198.16
   3  -4   5 1217.10  134.88
  -3   4  -5 1560.20  193.40
   3   4   5 1420.91  182.60
   3   4   5 1341.76  159.98
   4   8  -3  922.72  103.37
  -4   8   3 1036.52  125.55
  -4   8   3  928.26  109.41
  -4   8   3  783.71  162.19
  -4  -8   3 1061.93  156.61
   4  -8  -3  958.69  123.96
   4  -8  -3  898.87  107.31
   4  -8  -3  974.04  121.68
   4  -8  -3  824.37  182.10
  -4  -8   3  968.18  107.70
  -4  -8   3  588.29  209.90
   4   8  -3  884.69  118.89
  -4  -8   3  958.70  122.59
  -4   8   3 1049.28  133.14
  -5  -4   7   29.19   42.19
  -5  -4   7   25.07   22.63
   5  -4  -7   31.94   40.02
   5   4  -7   47.99   44.65
  -5   4   7   32.59   40.48
  -2   4  -6  336.18   51.09
   2   4   6  582.94   89.80
   2   4   6  440.86   93.39
  -2   4  -6  685.79  115.27
  -2  -4  -6  519.74  100.04
   2  -4   6  565.71   91.29
   2   4   6  610.50  105.42
  -2  -4  -6  256.96   96.22
  -2   4  -6  642.57  112.67
  -2  -4  -6  502.73  126.14
   2  -4   6  437.77  145.10
   2  -4   6  592.65   76.69
   2   4   6  478.02  126.46
   2  -4   6  485.36   60.42
   2   4   6  485.60   87.80
  -3   7   6  311.82   96.16
   3  -7  -6  398.24  106.92
  -3   7   6  433.59  102.81
   3   7  -6  390.64   68.78
   3  -7  -6  348.97   58.12
   3  -7  -6  290.54   79.38
  -3  -7   6  350.92   74.16
   3   7  -6  349.16   48.52
   3  -7  -6  440.61   63.56
  -3  -7   6  394.95   62.45
   3   7  -6  289.31  104.36
   3   7  -6  387.60  136.97
   2  -6   5 2931.19  297.03
  -2  -6  -5 1949.11  350.65
   2   6   5 3176.43  331.58
  -2   6  -5 3799.47  353.76
  -2  -6  -5 2522.33  312.38
   2   6   5 2151.37  334.35
  -2  -6  -5 2949.67  296.84
  -2   6  -5 3632.58  327.52
   2   6   5 2070.19  258.01
  -2   6  -5 3981.82  371.68
   2  -6   5 2166.52  249.59
  -2  -6  -5 3241.79  335.87
   0   1  -8 1610.24  191.26
   0   1  -8 1853.92  228.37
   0  -1  -8 1793.68  194.81
   0  -1  -8 2192.40  233.14
   0   1  -8 2096.73  229.80
   0   1  -8 2136.48  219.67
   0  -1  -8 1410.78  211.28
   0  -1  -8  915.50  175.99
   0   1  -8 1499.24  196.14
   0  -1  -8 1404.08  162.13
   0   1  -8 1335.97  198.63
   0  -1  -8 1249.95  161.02
   0  -1   8 1408.79  176.88
   0  -1  -8 1585.60  222.33
   0   1   8  975.93  155.73
   5   1  -8  120.38   41.35
   5   1  -8  115.14   57.40
  -5   1   8   95.77   57.50
   5  -1  -8  114.47   52.73
  -5  -1   8  103.53   41.61
   5  -1  -8  149.78   57.48
  -5  -1   8  104.32   27.60
  -5   1   8  134.36   26.91
  -5   1   8  104.02   48.28
  -5  -1   8  118.80   40.23
   5  -1  -8   87.53   41.29
   5   1  -8   92.07   44.25
  -5  -1   8  114.74   43.88
  -5   1   8  121.11   39.88
   5  -1  -8  115.82   31.45
   6   1  -7 1498.70  190.29
  -6  -1   7 1604.12  200.03
   6  -1  -7 1450.78  208.19
   6   1  -7 1964.70  217.94
   6  -1  -7 2025.40  195.87
  -6   1   7 1317.13  228.14
  -6  -1   7 2079.25  214.70
  -6   1   7 1596.59  154.12
   6  -1  -7 1583.90  189.73
   6   1  -7 1826.16  185.95
  -6  -1   7 2025.34  220.09
  -6   1   7 1693.70  200.46
   6  -1  -7 1966.63  188.74
  -6  -1   7 1492.88  147.53
  -6   1   7 1482.01  209.87
   6  -5  -2   43.05   34.13
   6   5  -2   40.11   26.25
  -6  -5   2   38.50   35.42
   6  -5  -2   42.57   32.19
   6  -5  -2   44.37   26.40
  -6  -5   2   42.34   16.26
   6  -5  -2   37.90   28.39
   6   5  -2   46.54   40.42
   2  -4  -8 2967.70  304.82
   2  -4  -8 3832.73  361.53
   2   4  -8 3587.06  370.09
  -2  -4   8 2402.94  366.43
   2   4  -8 2589.36  300.44
   2  -4  -8 3789.53  367.71
  -2  -4   8 3257.78  299.50
   2   4  -8 3638.30  335.66
   2   4  -8 3601.55  318.96
   2   4  -8 3353.22  351.01
  -2   4   8 4193.80  427.22
   3  -4  -8  205.68   41.83
   3   4  -8  141.09   40.22
   3  -4  -8  132.96   49.19
  -3   4   8   71.50   60.85
  -3   4   8  201.32   81.66
   3   4  -8  179.72   45.21
   3  -4  -8  203.58   74.16
   3  -4  -8  196.97   53.36
   3  -4  -8  119.96   42.00
   3   4  -8  161.91   43.62
  -3  -4   8  167.45   37.27
   3   4  -8  175.46   40.99
  -3   4   8  104.64   59.40
  -3  -4   8  166.54   41.42
  -3  -4   8  139.78   55.56
  -3  -4   8  158.71   70.53
   7   0  -3 1703.26  174.68
  -7   0   3 1616.30  215.68
   7   0  -3 2090.13  231.94
  -7   0   3 1472.96  164.65
   7   0  -3 1980.86  218.57
  -7   0   3 1711.26  203.35
  -7   0   3 2091.36  212.82
   2   6  -7 1132.36  153.35
  -2   6   7 1400.96  247.63
  -2  -6   7 1273.80  134.33
   2   6  -7 1170.18  145.79
   2   6  -7 1231.82  136.47
  -2   6   7 1534.48  179.29
   2   6  -7 1317.92  161.97
  -2  -6   7  914.57  146.73
   2   6  -7 1126.81  129.79
   2   6  -7 1150.11  157.61
   2  -6  -7 1475.78  180.51
   2  -6  -7 1474.72  225.73
  -6   5   4  319.85  102.29
  -6  -5   4  429.73   83.14
   6  -5  -4  474.42   55.32
  -6  -5   4  379.61   84.58
   6   5  -4  408.68   91.38
   6  -5  -4  465.72  116.31
   6  -5  -4  473.98   56.97
  -6  -5   4  345.64   48.99
   6   5  -4  466.01   73.30
   6   5  -4  420.77   93.94
  -6   5   4  415.59   64.81
   6  -5  -4  442.87   66.10
   6  -5  -4  457.31   61.25
  -6  -5   4  451.36   86.52
   6   5  -4  334.60   73.12
   6  -5  -4  549.50   70.58
   3   9  -1   18.99   20.10
  -3  -9   1   18.26   18.28
   3   9  -1   20.54   31.56
  -3  -9   1   21.27   24.13
   3   9  -1   15.49   17.91
  -3  -9   1   17.81   21.21
   3   9  -1   13.59   30.55
   3  -9  -1   25.42   38.11
  -3  -9   2  122.68   41.27
  -3  -9   2  140.36   33.52
  -3   9   2   94.37   30.42
   3  -9  -2  151.95   33.29
   3   9  -2  157.65   31.01
   3   9  -2  134.19   40.45
   3  -9  -2  119.37   34.52
  -3  -9   2  135.07   33.06
   3  -9  -2  113.06   31.01
  -3   9   2  108.62   37.82
   3  -9  -2   82.78   49.80
  -3   9   2  118.06   31.46
   3   9  -2  125.20   33.15
  -3   9   2   85.84   58.20
   5   2   3    2.70   15.23
   5   2   3    2.89   15.34
   0   5  -7  163.97   44.98
   0  -5  -7  183.66   46.19
   0   5  -7  235.09   68.92
   0   5  -7  187.25   60.20
   0  -5   7  128.41   54.61
   0   5  -7  134.52   73.90
   0   5  -7  191.65   38.62
   0  -5   7  180.39   39.31
   0  -5  -7  188.32   67.67
   0  -5  -7  184.82   66.68
   0   5   7  184.98   52.76
   0   5  -7  191.30   56.22
  -3  -6  -4 2961.72  287.16
  -3  -6  -4 2789.43  276.98
   3  -6   4 1512.32  243.18
   3   6   4 1888.92  259.11
   3  -6   4 2148.76  250.13
  -3   6  -4 2235.97  231.45
  -3   6  -4 2686.92  264.42
   3   6   4 1884.47  252.12
  -3  -6  -4 2167.69  350.35
   3   6   4 2578.83  275.52
  -3   6  -4 2601.36  258.28
  -3  -6  -4 2417.15  284.98
   3   6   4 2182.54  316.83
  -3   6  -4 2872.28  297.17
   5  -7  -2  130.20   36.61
   5  -7  -2  130.54   50.72
   5  -7  -2   95.75   58.84
   5   7  -2   90.61   48.42
   5  -7  -2   98.04   43.10
   5  -7  -2   94.97   33.85
  -5  -7   2   94.55   47.19
  -5  -7   2  141.11   47.97
  -5  -7   2  117.82   43.57
  -5  -7   2   73.51   28.05
   5   7  -2  127.78   50.76
  -5   7   2  113.65   41.24
   5  -7  -2  128.58   36.00
   5  -7  -3  228.66   42.12
   5  -7  -3  268.15   48.09
  -5   7   3  160.47   74.61
   5  -7  -3  311.39   69.68
   5  -7  -3  276.33   57.52
   5  -7  -3  269.86   44.43
  -5   7   3  291.72   53.16
   5   7  -3  221.97   57.36
  -5  -7   3  254.00   55.03
  -5  -7   3  217.24   39.81
  -5  -7   3  252.63   57.13
   5  -7  -3  248.19   47.47
   5   7  -3  255.44   45.00
  -5  -7   3  267.73   51.39
   0 -10   0 3522.77  309.27
   0  10   0 3432.99  318.68
   0  10   0 3895.67  338.22
   0  10   0 4120.94  360.42
   0  10   0 3636.39  316.31
  -7  -1   3   71.80   39.19
   7   1  -3   64.26   25.16
   7  -1  -3   66.16   50.29
   7   1  -3   77.41   40.20
  -7  -1   3   69.26   34.05
   7   1  -3   57.37   31.45
  -7   1   3   64.96   35.57
  -7  -1   3   53.82   43.78
   7  -1  -3   58.36   22.34
   6   2   1 3295.33  385.22
   6  -2   1 3248.35  346.30
  -6   2  -1 4590.47  449.89
   6   2   1 4841.94  404.09
   6  -2   1 3370.05  408.36
   6   2   1 3585.68  373.93
  -6  -2  -1 5787.85  545.27
  -6  -2  -1 5587.40  497.43
  -6   2  -1 3160.87  301.12
   6   2   1 4838.03  436.72
  -6  -2  -1 5430.66  518.49
  -6  -2  -1 3598.48  394.47
  -6   2  -1 4647.97  431.46
   3  -8   2  309.52   59.22
   3   8   2  544.04   92.84
  -3   8  -2  553.28   73.09
  -3   8  -2  486.10   69.11
   3   8   2  229.21   92.89
   3  -8   2  481.37   69.00
  -3   8  -2  378.40  135.03
   3   8   2  589.27  108.70
  -3  -8  -2  461.11   85.31
  -3  -8  -2  514.29  117.44
   3   8   2  488.96   90.67
   3  -8   2  517.80   69.64
  -3  -8  -2  315.18   73.48
   3  -8   2  400.32   52.98
  -3  -8  -2  490.02   79.85
  -3   8  -2  432.50   66.90
  -7   1   4 4080.93  347.20
  -7  -1   4 3661.81  309.65
   7  -1  -4 3994.88  373.09
   7   1  -4 4585.92  392.15
   7  -1  -4 4807.75  441.57
   7   1  -4 3762.36  338.70
   7  -1  -4 4593.18  402.30
  -7   1   4 3681.28  338.14
  -7  -1   4 5048.18  447.86
   7   1  -4 3736.01  331.69
   7  -1  -4 4326.90  362.05
   3  -6  -7  365.20  130.98
  -3   6   7  378.82   95.20
   3   6  -7  446.97   72.43
   3   6  -7  505.66  127.63
  -3  -6   7  406.99   75.70
   3   6  -7  456.41   79.60
   3   6  -7  463.35   87.59
  -3   6   7  452.95  118.96
   3  -6  -7  359.90   70.04
  -3  -6   7  445.88   97.52
  -3  -6   7  413.15   74.58
   3  -6  -7  415.70   65.44
   3  -6  -7  482.24  100.29
   3  -6  -7  266.87   81.25
   3  -6  -7  478.23   71.30
   3  -8  -5  632.92   85.16
  -3  -8   5  674.61   84.49
   3   8  -5  923.06  128.63
  -3  -8   5  640.89   96.87
   3   8  -5  565.67  100.55
   3   8  -5  728.78   90.33
  -3  -8   5  616.91   81.94
   3   8  -5  619.60   88.68
  -3  -8   5  659.36   94.51
   3  -8  -5  758.85  104.06
  -3   8   5  762.80  120.81
  -3   8   5  679.76  165.06
   3  -8  -5  704.31   93.12
  -3   8   5  648.25  103.46
   3  -8  -5  621.73  146.63
  -3   8   5  676.86   98.77
   0 -10   1   60.36   22.41
   0 -10  -1   67.22   22.95
   0  10   1   69.93   24.88
   0  10  -1   56.28   23.40
   0 -10  -1   57.95   23.54
   0  10   1   70.94   47.41
   0  10  -1   61.29   28.19
   0  10   1   70.05   22.62
   0 -10   1   52.21   20.95
   0  10  -1   55.94   24.47
   0  10   1   56.26   22.44
   0  10  -1   70.74   30.48
   0  10  -1   33.02   32.80
   0  10  -1   40.80   29.93
   0   2  -8  334.94   70.48
   0   2  -8  261.33   93.38
   0   2  -8  270.64   79.33
   0  -2  -8  266.69   85.42
   0   2  -8  320.29   62.81
   0   2  -8  336.52   72.51
   0  -2  -8  318.72   93.14
   0  -2  -8  222.86   73.35
   0  -2  -8  339.68   51.12
   0   2   8  181.61   65.09
   0  -2   8  266.54   67.39
   0   2  -8  281.29   69.21
   0  -2  -8  281.84   78.47
   0  -2  -8  168.37   75.36
  -1  -9  -3   -1.42   16.05
   1   9   3    2.04   16.00
  -5   2   8 5718.95  530.38
   5  -2  -8 7992.97  643.36
   5   2  -8 5031.60  421.44
  -5  -2   8 5215.51  545.25
   5  -2  -8 5369.19  532.40
  -5  -2   8 6075.55  572.71
  -5  -2   8 6544.09  549.23
  -5  -2   8 7820.21  629.38
   5  -2  -8 7282.85  665.66
   5  -2  -8 8174.02  669.54
   5   2  -8 6232.43  529.51
  -5   2   8 5976.97  589.76
   5   2  -8 5765.39  538.99
  -1   9   4 4060.28  451.47
   1   9  -4 5149.94  448.45
  -1  -9   4 4335.75  370.91
   1  -9  -4 5717.71  499.57
   1   9  -4 5321.90  503.87
  -1  -9   4 5323.76  442.40
   1  -9  -4 4365.61  519.77
  -1   9   4 5361.58  477.49
   1   9  -4 4983.18  420.32
  -1   9   4 5197.53  549.68
   1   9  -4 3880.68  455.98
  -1   9   4 4756.45  426.62
   1   9  -4 4744.60  412.89
   1  -9  -4 4501.90  466.82
   1   9  -4 5179.19  458.71
  -6  -4   0 3153.31  316.00
  -6   4   0 4282.51  362.72
   6  -4   0 3897.51  337.81
   6   4   0 2995.95  320.26
  -6  -4   0 4618.23  435.82
  -6  -4   0 2685.55  242.04
   6  -4   0 4407.62  373.00
   6  -4   0 1718.55  277.46
   6   4   0 2487.13  331.60
   6   4   0 3727.43  343.98
   6  -4   0 3734.98  330.85
   6  -4   0 3925.10  370.03
   6  -4   0 3517.26  322.03
  -6  -4   0 4079.17  393.62
   6   4   0 3175.68  364.31
   6  -2  -7 4957.34  423.07
   6   2  -7 3078.93  283.64
  -6   2   7 4686.01  425.13
   6  -2  -7 4981.22  409.63
   6  -2  -7 3928.34  381.69
   6   2  -7 4842.87  430.46
  -6   2   7 3733.60  320.22
   6  -2  -7 4493.66  475.28
  -6  -2   7 3392.76  328.23
  -6   2   7 4272.64  414.62
  -6  -2   7 4120.17  340.87
   6   2  -7 3946.26  356.47
  -6   2   7 4430.80  466.86
   6   2  -7 3427.74  331.22
  -6  -2   7 4218.67  427.03
  -6  -2   7 4981.74  435.69
   0   8  -5  795.81  118.34
   0  -8   5  709.55   91.89
   0   8  -5  711.24  109.87
   0  -8   5  547.60   81.81
   0   8  -5  779.21  120.18
   0   8  -5  714.85   94.64
   0   8   5  649.61   97.13
   0  -8  -5  535.05   91.21
   0   8  -5  803.17  131.62
   0  -8  -5  504.26  109.33
   0   8   5  741.75  126.87
   0  -8  -5  692.65  110.49
   0  -8  -5  773.94  125.66
   0   8   5  673.88  105.47
   0   8  -5  794.52  104.19
   4  -8   0  347.58   44.83
   4  -8   0  344.41   62.40
   4  -8   0  416.87   71.91
  -4   8   0  319.05  134.79
   4   8   0  479.77   67.02
   4   8   0  264.38  117.27
  -4  -8   0  490.80   79.20
   4   8   0  514.86   62.11
  -4  -8   0  379.58   66.26
  -4  -8   0  465.94  102.91
  -4  -8   0  334.63   57.56
  -4   8   0  428.67   59.68
   4  -8   0  339.50   48.09
  -1   6  -6  915.99  125.04
  -1  -6  -6  865.78  187.65
  -1  -6  -6  459.15  134.70
   1   6   6  881.85  134.07
   1   6   6 1023.27  135.59
  -1   6  -6  461.70  126.94
   1  -6   6  824.10  115.25
  -1  -6  -6  632.96  150.42
  -1  -6  -6  727.32  129.21
  -1   6  -6 1202.06  145.94
   1  -6   6  688.96  100.36
   1  -6   6  756.30  106.50
  -1  -6  -6  980.53  171.76
  -1   6  -6  893.32  132.14
   1   6   6  535.00  154.18
   1  -6   6  752.60   89.49
  -4  -4  -4 1924.60  273.80
   4  -4   4 4484.43  383.79
  -4   4  -4 4512.38  427.70
  -4  -4  -4 4029.50  430.51
   4   4   4 3308.47  338.39
   4   4   4 1932.95  271.82
   4  -4   4 4190.32  375.40
  -4  -4  -4 4296.56  431.16
   4  -4   4 1711.47  263.87
  -4  -4  -4 3454.40  344.99
   4  -4   4 3918.15  371.81
  -4   4  -4 4078.55  409.88
   4  -4   4 2289.37  335.52
   4   4   4 3170.79  371.25
   4   4   4 2143.35  300.23
  -1 -10   0   77.10   23.78
   1  10   0   92.42   44.67
  -1  10   0   78.53   42.73
  -1  10   0   56.99   39.74
   1 -10   0   68.41   37.57
  -1  10   0   69.47   28.31
  -1 -10   0   82.24   29.18
   1  10   0   77.72   26.30
   1  10   0   80.26   44.22
   1 -10   0   51.01   30.80
   1  10   0   66.98   26.32
  -1  10   0   39.51   33.38
  -1  10   0   58.01   40.09
   1 -10   0   58.82   21.93
  -1  10   1 2470.14  223.02
  -1 -10   1 2193.72  209.72
   1  10  -1 2361.82  231.72
  -1  10   1 2223.27  212.45
   1  10  -1 2408.56  224.42
  -1  10   1 2263.21  223.66
   1 -10  -1 1922.05  188.19
  -1  10   1 2389.62  237.16
   1  10  -1 2636.11  258.27
  -1  10   1 1201.05  220.52
   1 -10  -1 1594.66  168.53
   1  10  -1 2773.96  246.38
  -3  -9   0 1644.52  165.33
   3  -9   0 1217.28  135.91
   3  -9   0 1238.25  165.31
   3   9   0 1318.63  134.90
  -3   9   0  982.73  224.84
   3  -9   0 1296.12  154.14
  -3   9   0 1467.06  161.07
  -3   9   0 1452.53  152.08
  -3  -9   0 1517.89  166.54
   3   9   0  525.84  173.55
   3   9   0 1626.03  169.76
  -3  -9   0 1513.85  151.78
   3  -9   0 1329.64  149.63
  -3   9   0 1504.72  160.49
   2  -9   2    9.15   14.75
  -2  -9  -2    9.43   12.51
  -2  -9  -2    6.43   11.16
   2   9   2    8.26    9.75
  -2   9  -2    9.51   17.79
  -2  -9  -2   10.86   17.19
   2   9   2    8.34   19.08
  -2  -9  -2    9.79   14.16
   2  -9   2    9.37   18.17
   1  -6  -7  685.11  104.75
   1   6  -7  690.32   91.50
   1   6  -7  579.60   95.20
   1   6  -7  700.24  110.94
   1   6  -7  566.52   77.61
  -1  -6   7  467.92  109.55
   1   6  -7  715.08  124.82
  -1  -6   7  636.76   83.25
   1   6  -7  688.19  105.99
   1  -6  -7  702.20  124.95
  -1   6   7  831.47  128.07
  -1   6   7  698.91  178.25
   5  -7  -1  820.75  125.66
   5  -7  -1  706.15  138.72
   5  -7  -1  899.51  120.65
  -5   7   1  472.29  176.23
   5  -7  -1  925.08  116.69
   5  -7  -1 1077.91  135.87
  -5  -7   1  927.23  124.64
   5  -7  -1  967.58  126.25
  -5  -7   1  774.26  128.60
   5   7  -1 1050.68  134.12
  -5  -7   1 1035.65  151.14
   5   7  -1  732.28  158.44
   5   7  -1 1133.76  136.06
  -5  -7   1  995.93  143.64
   4   8  -4   34.64   40.70
   4  -8  -4   38.58   26.29
  -4   8   4   48.76   18.78
   4  -8  -4   44.32   29.17
  -4   8   4   31.10   42.53
  -4   8   4   37.52   19.11
   4  -8  -4   31.92   25.31
   4  -8  -4   21.02   30.17
   4   8  -4   46.61   26.64
   3  -9  -3   89.60   29.04
   3  -9  -3  110.10   29.62
   3  -9  -3   83.07   56.53
  -3  -9   3   98.20   45.86
  -3  -9   3  116.93   42.91
  -3  -9   3  119.91   31.24
  -3   9   3  129.85   32.77
   3   9  -3  125.00   30.57
  -3   9   3  104.68   33.70
  -3   9   3  102.89   37.61
  -3   9   3   77.51   60.79
   3   9  -3    2.36   29.09
  -7   0   5 2350.86  229.42
   7   0  -5 2617.20  289.39
   7   0  -5 2809.26  267.80
  -7   0   5 3013.38  312.03
  -7   0   5 2241.24  245.53
  -2  -9   4   79.27   23.96
   2  -9  -4   74.27   31.59
  -2   9   4   77.98   31.07
   2  -9  -4   80.50   61.04
   2   9  -4   77.09   32.99
   2   9  -4   61.71   28.16
  -2   9   4   82.24   29.39
  -2  -9   4   67.57   27.31
  -2   9   4   81.91   27.88
   2   9  -4   80.57   27.28
  -2   9   4   85.45   45.90
   2   9  -4   63.30   26.22
   2   9  -4   83.63   34.62
   7   1  -2 1540.75  285.35
  -7   1   2  822.09  135.42
  -7  -1   2 1185.92  184.60
   7  -1  -2 1196.30  170.12
   7   1  -2 1468.50  205.41
   7   1  -2 1084.54  172.36
   7  -1  -2 1254.53  227.02
  -7  -1   2 1026.61  142.25
  -7   1   2 1197.61  161.81
  -7   1   2 1354.77  172.46
  -7  -1   2 1424.06  150.40
  -6   4   6 6966.53  373.90
   6   4  -6 5856.62  533.51
   6  -4  -6 7509.24  263.81
   6   4  -6 6164.58  566.62
   6  -4  -6 7298.01  400.65
   6   4  -6 5560.79  544.94
   6  -4  -6 5547.93  508.12
   6  -4  -6 6255.87  566.85
   6   4  -6 5379.09  489.54
  -6  -4   6 6815.02  397.47
  -6   4   6 6686.37  277.95
   3   0   6   12.59   33.08
   5  -7  -4  209.13   49.78
   5   7  -4  193.70   36.59
  -5   7   4  217.88   66.61
   5  -7  -4  119.73   72.79
   5  -7  -4  213.18   56.59
   5   7  -4  185.37   44.93
   5  -7  -4  181.21   47.87
  -5   7   4  191.15   51.53
   5   7  -4  209.77   43.94
  -5  -7   4  213.16   51.38
  -5  -7   4  177.00   45.22
   7   2  -3  707.43  102.23
   7   2  -3  487.16  123.30
   7  -2  -3  735.16  108.75
  -7   2   3  603.07   94.40
   7  -2  -3  705.07   86.18
  -7  -2   3  662.16   91.03
  -7   2   3  556.31   77.02
  -7  -2   3  619.83  110.68
   7  -2  -3  462.77  134.94
  -7  -2   3  600.98  120.17
   7   2  -3  849.03  134.10
   6  -5  -1 1694.76  229.16
   6   5  -1 1973.38  219.30
   6  -5  -1 1985.00  198.76
   6   5  -1 1822.31  229.51
  -6  -5   1 2229.86  252.61
  -6  -5   1 1794.95  207.73
   6  -5  -1 1671.36  182.06
  -6  -5   1 1964.98  257.21
   6  -5  -1 2010.92  207.23
   6  -5  -1 2411.10  253.69
   6  -5  -1 2049.17  223.97
  -6  -5   1 2460.21  247.62
   6   5  -1 2026.39  219.93
   1  -4   7    4.25   14.35
   1   4   7    8.27   11.89
   1   4   7   -1.64    8.83
  -1  -4  -7    4.03   11.93
  -1  -4  -7    6.83   17.61
   1  -4   7    6.46   15.80
  -7  -2   4   33.36   27.94
  -7  -2   4   29.71   37.04
   7   2  -4   13.15   23.79
   7   2  -4   20.22   26.00
   7  -1  -5  238.45   83.37
  -7  -1   5  275.13  119.76
   7  -1  -5  258.61   60.07
   7   1  -5  263.18   56.35
  -7   1   5  278.16  135.45
  -7   1   5  298.13   61.94
   0   7   6  437.53   71.17
   0   7  -6  600.45   89.43
   0  -7   6  466.73   92.82
   0   7   6  477.15   89.41
   0   7  -6  496.55  102.02
   0   7  -6  539.54   85.65
   0  -7  -6  350.21  129.40
   0  -7  -6  339.55   83.41
   0  -7  -6  456.77  119.24
   0  -7  -6  495.40   89.24
   0   7  -6  536.18   87.65
   0   7  -6  569.42   82.81
   0   7  -6  644.09  102.61
   0   7   6  427.19  124.97
   0   7   6  548.34  101.38
   1   4  -8  964.71  136.62
   1  -4  -8  977.74  137.70
   1   4  -8  776.86  139.00
   1   4  -8  993.58  135.25
   1  -4  -8  978.24  174.01
   1  -4  -8  854.49  159.48
  -1  -4   8  853.07  120.62
   1   4  -8  896.22  148.30
  -1  -4   8  588.32  159.72
   1  -4  -8  999.62  134.53
   1   4  -8  952.98  116.83
  -4  -4   8   80.84   24.47
   4   4  -8   69.59   26.86
   4  -4  -8   61.57   40.69
  -4   4   8   58.84   42.40
  -4  -4   8   61.52   28.86
   4  -4  -8   86.79   37.80
   4   4  -8   75.37   31.35
   4   4  -8  114.59   37.27
   4   4  -8   72.64   34.98
  -4   4   8   93.48   51.86
  -4  -4   8   97.70   33.83
  -4  -4   8  108.68   27.39
   4  -4  -8  133.48   27.97
   4  -4  -8   97.34   36.63
  -4   4   8   86.00   45.31
   4  -4  -8   86.65   41.98
   3   1   6 2007.91  367.44
   3  -1   6 1657.56  276.24
   3   1   6 2858.65  304.32
  -3  -1  -6 2631.29  338.01
   3  -1   6 3136.82  349.72
   3   1   6 3273.00  306.08
   3  -1   6 2136.98  235.13
   3   1   6 3312.33  328.22
  -3   1  -6 2820.70  309.16
  -3  -1  -6 2695.40  350.29
  -3   1  -6 4072.98  392.96
   3   1   6 3030.79  316.96
  -3  -1  -6 2503.44  271.10
   6   5  -5 2160.72  224.24
   6  -5  -5 1864.41  204.90
   6  -5  -5 2641.10  268.36
   6   5  -5 2080.11  228.51
  -6   5   5 1872.17  228.16
   6   5  -5 2168.11  253.20
   6  -5  -5 2449.69  306.47
  -6   5   5 2366.49  263.70
   6  -5  -5 2217.21  238.31
  -6  -5   5 2238.69  272.14
  -6  -5   5 2325.73  262.07
  -5   6  -1  257.33  100.22
  -5   6  -1  326.37   62.77
   5  -6   1  229.06   65.58
   5   6   1  268.59   67.98
  -5  -6  -1  365.62   74.71
  -5  -6  -1  370.15   72.36
  -5  -6  -1  404.38   89.69
   5   6   1  400.55   82.55
   5   6   1  388.48   79.11
  -5  -6  -1  266.12   68.04
   5  -6   1  373.15   70.41
   5   6   1  192.30   98.59
   5  -6   1  262.33   66.44
  -5   3  -3  742.69  108.45
  -5  -3  -3  615.99  125.14
   5  -3   3  348.91  106.46
  -5   3  -3  518.09  100.47
  -5  -3  -3  618.91  137.47
  -5  -3  -3  704.53  139.44
   5   3   3  346.31  114.53
   5  -3   3  670.33  107.43
   5   3   3  512.81  118.05
   5   3   3  754.74  129.21
  -5  -3  -3  559.52   98.16
   5  -3   3  671.84  105.19
   5   3   3  416.18  104.28
   3   0  -9 2548.77  299.26
  -3   0   9 2686.54  293.26
  -3   0   9 4030.25  389.28
   3   0  -9 3440.37  428.22
  -3   0   9 3442.83  360.22
   3   0  -9 2415.89  310.16
  -3   0   9 2686.32  361.33
  -4  -7  -2   72.79   46.58
   4   7   2  103.90   39.86
   4  -7   2   80.00   42.58
   4  -7   2   81.26   33.20
  -4  -7  -2  131.69   45.99
  -4   7  -2  113.18   42.43
  -4  -7  -2  115.68   63.59
   4   7   2   79.99   49.19
  -4   7  -2  127.07   34.02
  -4  -7  -2  129.63   71.81
  -4   7  -2  106.98   38.45
   4   7   2   50.90   51.64
  -4   7  -2   62.34   66.56
   6   3   1   34.31   29.78
   6   3   1   23.48   24.10
  -6  -3  -1   31.61   30.05
   6   3   1   27.47   32.84
  -6   3  -1   34.84   32.17
  -6  -3  -1   28.94   25.13
  -6   3  -1   39.03   44.56
   6  -3   1   31.65   16.91
  -6  -3  -1   21.50   21.29
   6  -3   1   30.93   35.18
   0   9  -4 1949.91  204.45
   0   9   4 1910.67  210.80
   0  -9  -4 1805.40  229.05
   0   9  -4 2161.20  247.12
   0  -9   4 1900.85  231.33
   0  -9  -4 2144.73  237.74
   0   9   4 2274.85  290.83
   0   9   4 1863.34  233.24
   0   9  -4 1787.09  214.13
   0  -9  -4 1520.97  270.51
   0   9  -4 1534.08  213.93
   0  -9  -4 1362.47  248.81
   0   9  -4 1857.66  211.17
   1  10   1 3743.65  380.03
   1  10   1 3427.25  334.80
  -1 -10  -1 2393.23  251.33
  -1  10  -1 2843.58  287.24
   1 -10   1 2477.25  238.31
  -1  10  -1 3213.44  307.34
   1 -10   1 2677.44  264.92
  -1  10  -1 3057.33  301.67
   1 -10   1 1711.39  208.42
  -1  10  -1 1864.32  336.54
   1  10   1 3662.01  353.75
  -1  10  -1 3026.67  304.28
   1  10   1 3632.69  357.04
  -1  10   2  457.04   73.62
   1 -10  -2  346.82  114.20
  -1 -10   2  412.58   68.35
   1  10  -2  383.95   61.60
  -1  10   2  370.29  112.93
  -1 -10   2  389.52   64.19
   1  10  -2  127.26  139.94
   1  10  -2  493.88   75.76
  -1  10   2  447.95   72.17
   1  10  -2  289.52   96.22
   1  10  -2  526.27   82.18
   1  10  -2  433.32   68.36
  -1  10   2  496.21   75.85
   1 -10  -2  430.46   67.71
  -1  10   2  444.45   76.85
  -5  -5  -2  472.10   96.43
   5   5   2  627.40  124.97
  -5  -5  -2  707.33  129.43
   5  -5   2  303.03  123.62
  -5  -5  -2  548.13  112.19
   5  -5   2  365.18   94.66
   5   5   2  520.38   67.86
   5   5   2  342.34   89.97
   5  -5   2  608.33   97.34
   5  -5   2  472.81   90.82
   5   5   2  735.24  116.02
  -5   5  -2  573.58   93.29
  -5  -5  -2  562.60  144.98
  -3   1   9  404.67   75.49
   3  -1  -9  189.07   73.29
   3  -1  -9  202.72   51.33
  -3   1   9  247.76   82.61
  -3  -1   9  250.41   93.52
   3   1  -9  246.66   71.73
   3   1  -9  342.33   96.57
   3   1  -9  227.43   66.58
  -3  -1   9  239.17   76.14
  -3   1   9  282.43   59.28
  -3   1   9  234.30   92.47
  -3  -1   9  231.99   88.13
  -3  -1   9  271.43   69.00
   3  -1  -9  360.21   66.73
   4   6   3  535.66  103.84
  -4  -6  -3  476.69  102.03
  -4  -6  -3  372.05   97.61
   4  -6   3  296.64   81.60
   4   6   3  386.88  104.79
   4  -6   3  359.98   94.36
  -4   6  -3  512.88  112.77
  -4  -6  -3  465.20  143.60
   4   6   3  467.85  105.33
  -4   6  -3  524.11   83.08
   4   6   3  198.54  102.11
  -4  -6  -3  424.40  111.37
  -4   6  -3  561.32   86.23
   5   6  -6 2440.44  270.10
  -5   6   6 2588.37  337.19
  -5  -6   6 2693.57  298.56
   5  -6  -6 2389.37  271.42
   5  -6  -6 1600.11  216.24
   5  -6  -6 2645.76  254.21
  -5   6   6 2443.78  334.08
   5   6  -6 2579.80  268.07
   5  -6  -6 2316.65  280.32
   5   6  -6 2928.48  303.05
   5  -6  -6 2681.30  346.28
  -4   0  -5   -0.38   15.61
  -2   1  -7  136.30   64.00
  -2  -1  -7   51.83   43.74
  -2   1  -7  107.40   52.99
  -2   1  -7  100.94   45.53
  -2  -1  -7  101.62   41.09
   2   1   7   92.75   27.62
  -2  -1  -7   39.00   40.38
   2   1   7   86.51   65.87
   2   1   7   94.70   38.45
   2   1   7   71.13   35.57
  -2  -1  -7   91.99   37.45
   2  -1   7   68.03   35.29
   7  -2  -2 1664.56  200.85
   7   2  -2 2056.12  235.23
  -7   2   2 1675.15  174.47
  -7  -2   2 1859.49  217.44
  -7  -2   2 1655.80  204.75
   7  -2  -2 1898.03  254.12
  -7   2   2 2112.89  228.80
   7   2  -2 2080.15  228.71
  -7  -2   2 2018.44  253.91
  -7   2   2 1774.36  217.35
   7   2  -2 1598.61  232.57
   0  10   2 1379.51  163.90
   0 -10  -2 1372.72  193.92
   0 -10   2 1615.43  168.31
   0 -10   2 1388.49  158.59
   0  10  -2 1654.16  187.60
   0  10   2 1694.21  179.30
   0  10   2 1473.55  170.42
   0  10  -2 1821.45  193.87
   0  10  -2 1094.05  216.56
   0  10   2 1511.59  163.20
   2   0  -9    5.82   21.28
   2   0  -9    7.52   19.84
  -4  -7   6 5028.20  477.47
   4   7  -6 4621.53  444.16
  -4   7   6 3689.12  444.38
   4  -7  -6 5247.60  500.38
   4   7  -6 4616.94  437.50
   4   7  -6 4415.58  425.92
  -4  -7   6 6038.39  554.37
  -4   7   6 4973.60  598.64
   4  -7  -6 3597.95  448.58
   4  -7  -6 3252.72  361.40
   4  -7  -6 4879.74  512.77
   4  -7  -6 4360.30  427.09
  -4  -7   6 4782.38  470.58
   0  -3  -8 1863.54  221.91
   0   3  -8 2147.04  259.56
   0  -3  -8 1929.03  229.88
   0  -3  -8 2527.05  264.42
   0   3  -8 2229.07  250.33
   0  -3  -8 1111.25  236.14
   0  -3  -8 1435.06  234.71
   0   3  -8 2184.79  228.29
   0  -3   8 1785.30  215.19
   0   3   8 1401.39  190.76
   0   3   8 1140.83  239.53
   0  -3  -8 1731.10  212.87
   0   3  -8 2015.96  226.79
   5   3  -8   89.19   32.39
  -5  -3   8  107.84   41.62
  -5  -3   8   94.12   28.62
   5   3  -8  198.04   54.59
  -5   3   8  114.44   72.31
  -5  -3   8   95.45   36.31
   5  -3  -8  133.89   50.09
   5  -3  -8  109.70   48.96
  -5   3   8  107.15   50.38
   5  -3  -8  121.51   51.61
  -5  -3   8   99.79   48.65
   5   3  -8  109.22   39.68
   5  -3  -8  141.56   36.61
   5   3  -8  126.26   37.95
  -7  -2   5  532.88  107.68
  -7   2   5  556.49  101.11
   7   2  -5  441.18  109.60
  -7   2   5  642.19   98.03
  -7   2   5  521.34   67.81
   7   2  -5  545.44   98.50
   7  -2  -5  579.53  104.69
  -7   2   5  580.40  101.72
   7  -2  -5  632.31   80.43
  -3   5  -5   59.58   35.28
  -3   5  -5   26.54   22.84
  -3  -5  -5   73.69   29.64
   3  -5   5   49.02   28.01
  -3   5  -5   38.85   30.46
   3  -5   5   83.96   31.85
   3  -5   5   66.96   25.84
  -3  -5  -5    4.86   31.11
   6  -3  -7 1776.60  227.21
  -6   3   7 1954.63  282.99
  -6  -3   7 1677.84  180.73
   6  -3  -7 2123.86  287.73
   6   3  -7 2121.39  219.72
   6   3  -7 1864.89  213.30
   6   3  -7 1931.25  202.79
  -6  -3   7 1875.07  219.40
   6   3  -7 2232.54  240.28
  -6  -3   7 1874.52  234.44
  -6   3   7 1925.11  237.02
   6  -3  -7 2231.97  216.03
   4  -1   5  554.90  102.26
  -4   1  -5  603.20   97.69
   4   1   5  378.40  102.25
   4   1   5  181.45   84.12
  -4  -1  -5  336.42   86.79
   4  -1   5  279.14  119.37
  -4   1  -5  622.79   86.94
   4   1   5  503.17   94.32
   4  -1   5  495.64  105.38
  -4  -1  -5  608.51   95.32
  -4  -1  -5  331.92   87.51
   4   1   5  531.28  108.61
   4   1   5  513.10  125.09
   3   2   6   81.47   36.28
  -3   2  -6  100.17   40.89
  -3  -2  -6   89.08   47.65
   3   2   6   80.26   37.83
  -3  -2  -6   72.60   40.76
   4   6  -7 2754.28  317.67
  -4  -6   7 2753.58  298.65
   4   6  -7 3516.32  357.10
  -4  -6   7 3038.12  295.99
   4  -6  -7 2364.36  319.75
   4  -6  -7 3183.53  341.85
  -4   6   7 3257.74  393.81
   4  -6  -7 3104.14  333.44
   4   6  -7 3756.38  381.74
   4  -6  -7 2231.56  321.43
   4   6  -7 3065.77  299.20
  -4   6   7 2176.58  276.69
  -4  -6   7 3171.45  293.69
   4  -6  -7 2963.42  275.11
  -5  -5   7  309.65   65.84
  -5   5   7  271.55   85.14
   5   5  -7  292.08   51.92
  -5  -5   7  262.70   45.31
   5  -5  -7  312.58   84.59
   5   5  -7  272.92   56.23
   5  -5  -7  289.96   56.63
   5   5  -7  292.67   70.30
   5   5  -7  235.56   41.83
  -5  -5   7  229.35   40.43
  -5   5   7  257.92   85.67
   5  -5  -7  239.56   53.64
   5  -5  -7  327.50   72.92
   2  -1  -9  657.56  120.47
   2  -1  -9  671.55  152.08
  -2  -1   9  874.75  139.26
   2   1  -9  916.74  161.70
   2   1  -9  948.51  168.03
  -2   1   9  958.56  133.04
   2  -1  -9  524.37  127.22
  -2  -1   9  811.45  179.62
   2   1  -9  873.60  157.34
   2  -1  -9  791.16  157.90
   2   1  -9  974.12  160.40
  -2  -1   9  799.68  126.77
   2  -5   6  855.01  130.22
   2   5   6 1096.63  153.86
  -2   5  -6 1434.49  185.13
  -2  -5  -6  663.52  179.32
   2  -5   6 1207.99  150.83
   2  -5   6 1152.96  133.99
   2   5   6  851.52  147.00
  -2  -5  -6 1438.32  184.78
  -2  -5  -6  584.11  135.84
  -2   5  -6 1074.48  142.58
   2   5   6 1209.29  131.60
  -2  -5  -6 1085.03  171.04
  -2   5  -6  365.37  133.31
   7   0  -1 4557.60  579.95
  -7   0   1 6199.27  563.89
  -7   0   1 4767.39  451.69
   7   0  -1 5649.81  536.33
  -7   0   1 4454.61  454.24
  -4   0   9   11.13   22.64
   2  10  -1  900.12  111.50
  -2 -10   1  927.54  109.27
   2  10  -1  997.75  129.63
   2 -10  -1  688.39   92.05
  -2 -10   1  939.96  131.96
  -2  10   1  615.74  161.66
  -2  10   1  946.11  122.29
   2 -10  -1  827.37  104.94
   2 -10  -1  738.01  134.25
   2  10  -1  997.76  123.52
  -2  10   1  988.93  122.96
   2 -10  -1 1005.26  123.12
  -2  10   1  803.92  102.30
   2   5  -8  127.14   51.74
   2   5  -8   94.66   80.77
   2   5  -8  119.63   47.86
   2   5  -8   63.76   47.78
   2  -5  -8    8.13   39.01
  -2  -5   8   44.12   64.90
   2   5  -8   82.56   48.65
   3   5  -8 2368.22  238.55
  -3  -5   8 2182.63  220.66
   3   5  -8 1811.58  203.12
  -3   5   8 2286.00  314.81
   3  -5  -8 1874.08  285.94
  -3  -5   8 1944.57  222.96
   3  -5  -8 2590.02  270.42
   3  -5  -8 2308.89  239.61
  -3   5   8 1577.19  263.33
   3  -5  -8 2148.20  223.46
   3   5  -8 1925.21  215.40
  -3  -5   8 1334.29  214.53
   3   5  -8 2383.10  278.82
  -3  -5   8 1972.05  240.25
   3  -5  -8 2527.52  291.26
   3  -5  -8 1794.02  229.13
   7  -3  -3  108.20   29.81
  -7  -3   3   82.96   63.15
  -7   3   3  111.73   52.47
  -7   3   3   63.12   20.74
   7  -3  -3   80.61   48.40
  -7  -3   3   76.48   37.92
   7   3  -3   75.21   28.71
   7   3  -3   72.39   42.44
   7  -3  -3   79.62   71.32
   3  -9   1  398.86   69.44
   3  -9   1  347.74   68.33
  -3  -9  -1  449.31  110.78
   3   9   1  506.43   83.51
  -3  -9  -1  421.49   94.51
   3   9   1  464.08   84.76
   3   9   1  215.52   75.30
   3  -9   1  249.36   72.39
  -3   9  -1  300.22  118.04
  -3  -9  -1  462.28   76.54
  -3  -9  -1  413.36   68.36
   3  -9   1  349.56   62.83
  -3   9  -1  400.13   68.88
  -7   3   4  285.00   44.49
   7  -3  -4  369.78   65.96
  -7  -3   4  260.04   46.54
  -7   3   4  318.68   69.96
   7   3  -4  320.21   63.13
   7   3  -4  201.23   70.77
  -7   3   4  255.52   75.29
  -7   3   4  268.78   56.50
  -7  -3   4  255.66   79.03
   7  -3  -4  299.67   50.39
  -7  -3   4  252.76   49.69
   7  -3  -4  281.68   66.43
  -5  -7   0   72.07   35.52
  -5  -7   0   42.00   30.63
   5   7   0   61.82   28.65
   5   7   0   38.04   47.40
  -5  -7   0   71.10   36.26
   5   7   0   84.60   42.83
  -5  -7   0   60.81   24.97
  -5   7   0   52.48   51.01
   5  -7   0   44.36   25.63
   5  -7   0   66.77   31.87
   5  -7   0   59.09   23.40
   5   7   0   62.78   34.25
  -3  -2   9  157.77   49.45
   3  -2  -9  135.90   63.53
   3   2  -9  153.86   85.92
  -3  -2   9  157.97   54.88
   3  -2  -9   88.18   43.05
   3   2  -9  178.43   72.17
  -3   2   9  133.15   64.24
   3   2  -9  168.13   56.01
   3  -2  -9  188.74   52.74
  -6   6   3  462.00  100.90
  -6  -6   3  385.42   74.77
  -6   6   3  443.82   70.35
   6  -6  -3  332.12   88.68
   6  -6  -3  425.50   80.11
   6  -6  -3  415.17   61.92
   6  -6  -3  435.57   70.75
   6  -6  -3  404.69   68.31
   6  -6  -3  421.33   61.57
  -6  -6   3  428.47  101.24
   6   6  -3  318.19   89.25
  -7   1   1  664.75  128.15
   7  -1  -1  785.90  122.12
   7   1  -1  941.78  125.41
   7   1  -1 1173.37  130.89
   7  -1  -1  815.58  175.82
  -7  -1   1  748.65  130.11
  -7   1   1 1097.61  130.96
  -7   1   1  896.27  131.79
  -7  -1   1  921.73  135.67
   7   1  -1  881.65  172.22
  -7  -1   1  617.61  149.34
   3  -9  -4 1910.60  209.40
  -3   9   4 1823.64  288.92
  -3  -9   4 1910.94  226.16
  -3   9   4 1844.96  221.94
   3   9  -4 2535.34  269.61
  -3   9   4 1702.31  217.99
   3  -9  -4 1950.01  200.60
   3  -9  -4 1669.30  279.46
  -3   9   4 1991.29  218.76
   3   9  -4 2296.60  240.93
  -3  -9   4 1791.77  227.69
   3   9  -4 1819.39  206.88
  -4  -1   9  577.66  100.84
  -4  -1   9  693.85  103.18
   4  -1  -9  712.57  106.22
  -4   1   9  496.00  127.74
  -4   1   9  798.49  100.00
   4   1  -9  631.66  111.24
  -4  -1   9  650.83  115.10
  -4   1   9  537.12  105.93
   4   1  -9  605.57  113.19
  -4   1   9  735.20  161.70
   4  -1  -9  510.77  117.45
  -4  -1   9  833.92  141.61
   4   1  -9  725.26  122.90
   4  -1  -9  548.22  104.54
  -2  -2  -7 2378.37  363.82
   2  -2   7 3696.41  389.33
  -2   2  -7 4025.71  440.13
   2  -2   7 3600.42  346.65
  -2  -2  -7 2379.02  311.67
  -2   2  -7 4182.75  440.25
  -2   2  -7 3727.92  391.51
  -2  -2  -7 4718.44  528.80
   2   2   7 4077.29  408.95
   2   2   7 3343.74  332.50
   2   2   7 3128.70  375.62
   2   2   7 2052.29  354.73
  -2  -2  -7 2447.51  302.13
   5   7  -5 5912.83  547.52
   5  -7  -5 5975.65  581.70
   5  -7  -5 6269.52  649.58
   5  -7  -5 6856.89  211.43
  -5  -7   5 6495.11  275.88
  -5   7   5 7183.99  274.28
   5   7  -5 6175.79  573.84
   5  -7  -5 5885.69  651.94
  -5   7   5 6345.57  638.61
  -5  -7   5 6061.41  614.97
   5   7  -5 6870.05  266.06
   5  -7  -5 5527.36  525.52
   2  10   0  699.65   87.95
   2 -10   0  649.19   88.27
  -2  10   0  550.62   86.51
  -2 -10   0  622.91   84.65
  -2  10   0  316.49  121.89
   2  10   0  590.12   78.49
   2 -10   0  524.48   77.56
  -2  10   0  521.54   82.64
  -2 -10   0  665.20  105.43
   2  10   0  659.33   91.43
   2 -10   0  447.51   83.19
   2 -10   0  488.88   78.61
  -2  10   0  627.51   85.83
  -4   8  -1   87.86   69.13
  -4  -8  -1  113.17   37.06
  -4   8  -1  168.01   39.14
   4   8   1   88.77   65.59
   4   8   1  205.72   40.27
   4  -8   1  109.52   52.96
  -4  -8  -1  155.43   56.80
  -4  -8  -1  147.48   41.87
   4  -8   1  172.66   42.27
   4   8   1  165.16   58.90
  -4  -8  -1  132.91   37.10
   4   8   1  186.89   41.65
   2  10  -2 2009.89  218.80
  -2 -10   2 2197.00  216.24
   2  10  -2 1270.04  214.14
  -2  10   2 2266.39  244.97
  -2 -10   2 1939.16  202.60
   2 -10  -2 1603.41  174.27
   2  10  -2 1932.86  235.44
   2  10  -2 2009.29  219.39
  -2  10   2 1020.26  220.71
   2 -10  -2 1826.54  264.70
   2 -10  -2 1943.93  207.30
  -2  10   2 2396.16  248.15
   2  10  -2 2381.92  238.05
  -2  10   2 2372.20  231.82
   6   0   2 5997.03  540.19
  -6   0  -2 6790.38  364.15
   6   0   2 5524.84  560.86
   6   0   2 4918.52  504.33
  -6   0  -2 7023.03  309.59
   2  -8   4    3.35   15.51
   2  -8   4   23.73   30.35
  -2   8  -4   22.23   27.98
  -2  -8  -4    2.03   14.78
   4   2   5  416.71  138.92
   4   2   5  562.93  101.54
   4   2   5  607.82  104.18
  -4   2  -5  511.33  113.25
   4  -2   5  373.73   98.48
  -4  -2  -5  489.23   78.00
   4   2   5  278.61  107.79
  -4  -2  -5  477.71  108.56
   4   2   5  433.69  121.91
  -4  -2  -5  579.08  140.48
   4  -2   5  494.10   88.35
   4  -2   5  481.53   92.69
  -4   2  -5  693.66  100.75
   6   6  -2  338.77   65.27
  -6  -6   2  360.22   60.99
  -6  -6   2  384.50  107.61
  -6   6   2  234.13   52.90
   6  -6  -2  315.16   53.78
   6  -6  -2  364.06   85.66
   6  -6  -2  303.71   70.15
   6  -6  -2  302.72   52.44
  -6   6   2  346.76   57.06
   6  -6  -2  449.35   76.78
  -6  -6   2  340.52   96.30
   6   6  -2  344.79   67.49
   6  -6  -2  353.78   56.24
  -7   1   6  392.22   76.41
  -7   1   6  439.34   78.64
   7  -1  -6  426.12   84.03
  -7  -1   6  382.55   68.56
   7   1  -6  335.00   67.03
  -7  -1   6  406.38   82.41
  -7   1   6  318.70   78.68
   7   1  -6  336.17   62.95
   7  -1  -6  370.68   59.41
   7   1  -6  359.26   58.46
  -7  -1   6  345.51   66.54
   2  -2  -9    5.67   11.04
   2  -2  -9    2.01   10.23
   4  -8  -5  993.18  124.99
   4  -8  -5  650.11  119.80
  -4  -8   5  962.10  130.79
   4   8  -5 1120.90  150.80
  -4   8   5 1008.63  140.72
  -4   8   5  972.93  171.46
   4  -8  -5  753.66  100.35
  -4  -8   5  873.95  131.96
   4   8  -5  892.76   95.83
  -4   8   5 1056.67  125.20
   4   8  -5 1162.17  169.74
   4  -8  -5  860.47  173.03
  -6  -6   4 1677.27  212.44
  -6   6   4 2335.75  269.49
   6  -6  -4 2209.05  243.39
   6   6  -4 1847.24  209.07
   6   6  -4 1965.80  207.84
   6  -6  -4 1989.17  206.39
   6  -6  -4 1881.74  198.85
   6  -6  -4 2450.84  266.06
   6  -6  -4 1875.31  224.90
   6   6  -4 1802.02  212.07
  -6  -6   4 2061.59  240.14
  -6   6   4 2298.81  236.38
   6  -6  -4 2032.80  216.47
   2   8  -6 1190.23  205.34
   2   8  -6 1397.12  173.23
  -2  -8   6 1017.56  157.05
  -2   8   6 1273.00  154.04
   2   8  -6 1104.36  166.17
   2   8  -6 1267.25  160.00
   2  -8  -6 1205.00  160.46
   2  -8  -6 1238.14  194.96
   2   8  -6 1171.68  148.36
  -2   8   6 1190.62  260.64
   0   6  -7 1958.25  219.68
   0   6  -7 1766.13  184.78
   0  -6  -7 1610.27  237.63
   0   6  -7 1763.02  246.39
   0   6  -7 2089.33  225.35
   0  -6   7 1864.95  192.52
   0  -6  -7 1820.70  261.79
   0   6   7 2243.73  262.64
   0  -6  -7 1232.35  185.16
   0   6  -7 1275.93  237.98
   0   6  -7 1535.20  185.75
   0  -6   7 2022.97  248.37
   6   1   2 1238.49  164.65
   6  -1   2 1025.96  142.09
  -6  -1  -2  806.91  158.00
   6  -1   2  910.00  124.73
   6   1   2  617.24  151.86
   6   1   2  896.97  149.72
  -6  -1  -2 1327.76  152.10
  -6  -1  -2  486.93  131.74
   6  -1   2  875.87  140.27
  -6   1  -2 1182.55  155.79
  -6  -1  -2 1212.79  148.51
   6   1   2 1036.46  121.04
  -6   1  -2  989.03  143.78
  -7  -3   2    3.93   17.02
  -7   3   2    2.94   14.36
  -4  -5  -4   22.93   23.71
  -4   5  -4   20.08   34.23
  -4  -5  -4   21.23   20.72
  -4  -5  -4   11.08   33.11
   4   5   4   19.30   21.72
   4   5   4   13.49   22.80
   4   5   4   16.11   20.48
  -4  -5  -4   18.37   22.09
   4   5   4   22.35   21.82
  -4   5  -4   26.56   30.80
   1  10   2  376.72   80.98
  -1 -10  -2  291.35   85.16
   1  10   2  396.34   73.99
  -1  10  -2  265.22   99.17
   1 -10   2  242.87   50.62
   1  10   2  351.93   73.25
   1  10   2  336.08   73.70
   1 -10   2  336.95   58.57
  -1  10  -2  362.46   78.80
   2  -7   5  166.86   43.36
  -2  -7  -5  170.07   51.38
  -2   7  -5  238.36   59.57
   2   7   5  108.47   68.19
   2   7   5  197.20   55.21
  -2  -7  -5  124.11   58.88
  -2  -7  -5  178.36   80.01
  -2  -7  -5  141.43   33.87
  -2   7  -5  143.00   40.13
  -2  -7  -5  130.87   71.05
   2  -7   5  183.24   44.16
   2   7   5  200.23   54.89
  -2   7  -5  117.09   53.30
  -2   7  -5  270.15   64.30
  -1  10   3 3281.50  338.42
   1 -10  -3 2129.75  333.51
  -1  10   3 2129.77  329.19
  -1 -10   3 3170.66  306.75
   1  10  -3 1770.28  247.13
   1  10  -3 3175.05  323.95
  -1  10   3 2762.35  283.61
   1  10  -3 1952.03  217.48
  -1  10   3 2249.07  225.77
  -1  10   3 2927.33  286.21
   1 -10  -3 1889.49  197.71
  -5   4  -3 2228.87  255.98
   5  -4   3 1059.43  224.36
  -5  -4  -3 1447.60  210.80
  -5  -4  -3 1730.52  220.65
  -5  -4  -3 1532.44  219.93
   5   4   3 2192.08  262.91
   5   4   3 1516.97  259.66
   5   4   3 1922.84  252.20
  -5  -4  -3 1976.77  288.30
   5   4   3 1071.93  205.94
   7   3  -5  567.63   95.55
  -7   3   5  598.39  101.40
  -7   3   5  488.28  111.75
  -7   3   5  690.97  103.95
   7  -3  -5  535.88   75.93
   7   3  -5  499.31   83.75
  -7  -3   5  642.39  111.17
   7  -3  -5  656.00  116.20
  -1   0  -8    6.02   16.81
   6   0  -8 4359.06  403.65
  -6   0   8 3449.92  381.05
   6   0  -8 3206.93  373.36
  -6   0   8 3160.57  372.87
   6   0  -8 3228.98  366.18
  -6   0   8 4049.52  387.17
  -7  -2   1   42.70   32.88
  -7   2   1   48.12   34.40
   7   2  -1   25.69   26.90
  -7   2   1   30.50   26.56
  -1   8  -5  595.86  104.74
   1   8   5  621.64  107.85
   1   8   5  582.27  118.21
  -1  -8  -5  557.73   90.54
  -1  -8  -5  446.10  125.76
  -1  -8  -5  531.00  124.06
   1   8   5  305.40  101.81
  -1   8  -5  558.01   97.73
  -1  -8  -5  484.42  151.90
   1  -8   5  573.09  102.38
   1  -8   5  454.24   71.58
  -1   8  -5  494.68  109.95
  -1   8  -5  555.80   84.99
  -1  -8  -5  622.95  118.30
   4   2  -9 2932.71  324.09
  -4  -2   9 2768.75  314.66
  -4   2   9 2490.38  331.76
   4  -2  -9 2000.93  258.58
   4   2  -9 2398.35  317.67
   4  -2  -9 2795.38  322.50
  -4  -2   9 3275.83  379.91
  -4  -2   9 2306.09  241.53
  -4  -2   9 3041.82  325.36
  -4   2   9 2771.05  321.66
   4  -2  -9 3484.35  347.16
   4   2  -9 3077.06  325.56
  -4   2   9 3035.73  296.42
  -3  -3  -6  400.05   82.30
   3   3   6  321.15   72.08
   3   3   6  348.17   73.21
  -3   3  -6  412.38   68.26
   3  -3   6  262.96   56.96
  -3   3  -6  355.63   86.69
   3   3   6  292.07   73.47
  -3   3  -6  374.45   85.60
   3  -3   6  229.68   55.93
   3   3   6  285.27   62.51
  -3  -3  -6  210.12   68.05
  -6   4  -1  677.31   94.81
   6  -4   1  368.48  133.00
   6   4   1  724.69  109.55
  -6  -4  -1  476.85  109.88
   6   4   1  715.31  105.31
   6  -4   1  544.56  100.69
   6   4   1  502.48  122.01
   6   4   1  553.15  121.41
  -6  -4  -1  471.09  117.20
  -6  -4  -1  533.27  101.93
  -6  -4  -1  591.52  100.83
   6  -4   1  582.03   93.70
  -1   8   6  256.07   57.09
   1   8  -6  187.82   43.36
  -1   8   6  174.03   38.06
   1   8  -6  192.13   42.01
   1  -8  -6  196.46   82.92
  -1   8   6  178.71   76.79
  -1   8   6  197.27   52.74
   1   8  -6  204.22   50.63
   1   8  -6  169.32   67.73
   1  -8  -6  171.43   50.56
   1   8  -6  220.17   47.13
   1  -8  -6  193.76   45.85
  -1  -8   6  167.61   48.58
  -1   8   6  149.00   63.68
   2   7  -7  153.89   51.63
  -2  -7   7   96.66   56.78
  -2   7   7   85.88   59.73
   2  -7  -7   35.60   34.68
   2   7  -7  143.85   56.63
   2   7  -7  152.63   62.41
   2  -7  -7   45.34   42.91
   1   0  -9 2565.73  372.45
   1   0  -9 2569.76  326.09
   1   0  -9 2614.08  328.43
  -1   0   9 2641.36  310.07
   1   0  -9 2749.69  304.99
   1   0  -9 3187.45  351.52
   1   0  -9 3396.61  329.87
  -1  -5  -7  144.59   56.90
   1   5   7   98.06   61.07
  -1   5  -7  161.75   77.36
   1  -5   7  140.87   47.88
  -1  -5  -7  113.49   54.52
   1   5   7  163.37   39.62
  -1  -5  -7  118.86   47.39
  -1  -5  -7  154.32   55.02
   1   5   7  136.70   41.77
  -1   5  -7   56.58   54.53
   1  -5   7  152.58   37.50
   1   5   7  127.74   45.35
   1  -5   7  114.69   57.18
  -1   5  -7  164.40   46.18
  -1   5  -7  138.10   65.91
  -3   8  -3    7.37   16.26
  -3   8  -3   11.73   15.42
  -3  -8  -3   19.09   16.47
  -3   8  -3    9.82   14.75
  -3  -8  -3   11.74   20.71
   3   8   3   13.28   16.32
  -3  -8  -3   10.35   24.44
   3  -8   3    7.10   13.91
   3   8   3    8.47   17.52
  -3  -8  -3   13.39   19.65
   3   8   3    7.91   15.82
  -3  -7  -4  576.76  121.83
   3   7   4  400.71   98.35
   3  -7   4  409.40   89.84
  -3  -7  -4  604.78  118.60
   3   7   4  555.34  127.01
  -3   7  -4  617.78   96.27
  -3   7  -4  427.11  113.54
   3   7   4  640.36  106.09
  -3   7  -4  519.12   93.84
  -3  -7  -4  505.74  136.05
   3   7   4  589.40  115.00
  -3   7  -4  643.33  103.74
  -3  -7  -4  611.90  108.25
   3  -7   4  498.83   96.37
  -1   1  -8  154.19   39.89
   1   1   8  138.21   49.59
   1   1   8  125.43   87.06
   1   1   8  176.18   51.47
  -1   1  -8  176.21   57.74
   1  -1   8  148.88   47.92
  -1  -1  -8  130.82   47.55
  -1  -1  -8  240.80   75.86
  -1   1  -8  219.19   44.08
   1  -1   8  163.61   52.90
  -1   1  -8  295.37   64.40
  -1   1  -8  199.85   51.36
  -1  -1  -8  248.33   59.04
   6  -1  -8  125.59   24.83
  -6  -1   8  122.53   73.60
   6   1  -8  110.85   41.83
  -6   1   8   93.35   45.75
   6   1  -8   78.03   37.15
  -6  -1   8   89.35   40.97
  -6   1   8   82.34   44.91
   6  -1  -8   83.97   43.34
  -6  -1   8   74.89   48.25
  -6   1   8   81.71   48.41
   6   1  -8  120.43   30.20
   6  -1  -8  106.20   50.58
   1   5  -8 1477.62  176.96
   1  -5  -8 1381.47  173.40
   1  -5  -8 1185.39  161.94
  -1  -5   8  922.58  189.52
   1   5  -8 1320.16  183.25
   1  -5  -8 1172.43  177.94
  -1  -5   8 1063.55  128.87
   1  -5  -8 1409.03  174.21
   1   5  -8 1408.80  167.29
   1   5  -8 1095.94  164.33
   1   5  -8 1162.70  145.50
   1   5  -8 1023.92  128.79
  -4   5   8  619.26  115.18
  -4   5   8  698.15  137.84
   4  -5  -8  709.25  138.59
  -4  -5   8  726.23  105.61
   4  -5  -8  670.31  104.10
   4  -5  -8  684.47  100.88
   4   5  -8  579.80  114.67
  -4  -5   8  686.52   91.77
   4   5  -8  610.35   99.60
   4   5  -8  731.54  110.10
   4   5  -8  663.84   93.89
  -4  -5   8  613.89  100.55
  -4  -5   8  797.25  117.46
   4  -5  -8  702.14  102.37
   4  -5  -8  678.14  115.21
  -2   9  -3   92.15   33.27
  -2  -9  -3   98.75   35.13
  -2   9  -3   76.28   33.63
  -2   9  -3   57.99   47.35
  -2  -9  -3   49.73   40.43
   2   9   3   91.05   46.58
  -2  -9  -3   86.49   38.31
   2   9   3   58.60   27.88
   2  -9   3   90.67   31.98
  -2  -9  -3  107.88   37.53
   2   9   3   79.63   35.56
  -2  -9  -3   95.75   34.37
   2  -9   3   91.70   42.43
  -2   9  -3   97.52   31.63
  -4   9   2 1198.94  138.20
  -4  -9   2 1138.83  131.82
   4   9  -2  937.66  124.42
  -4  -9   2  993.85  141.83
   4   9  -2 1180.99  136.12
  -4   9   2 1137.41  131.33
  -4   9   2 1170.21  137.94
  -4  -9   2  571.23  239.45
  -4   9   2  454.91  170.33
   4  -9  -2 1115.71  137.54
   4  -9  -2 1258.52  147.03
   4  -9  -2 1087.56  127.69
   4   9  -2 1007.18  136.88
   4  -9  -2 1031.22  195.10
  -1  -1   9   37.87   24.28
   1  -1  -9   29.88   16.02
   1  -1  -9   28.51   21.56
  -1   1   9   29.97   21.06
   1  -1  -9   27.88   23.21
   1  -1  -9   46.01   25.77
   1   1  -9   37.14   22.17
   1  -1  -9   24.95   25.39
   1   1  -9   36.48   31.18
   1   1  -9   35.32   25.56
   3  -8  -6  729.04   98.37
   3  -8  -6  552.37  152.40
   3   8  -6  674.35   92.02
  -3  -8   6  683.97  111.11
  -3  -8   6  661.07   92.93
  -3  -8   6  757.80   94.55
   3   8  -6  650.69  133.29
  -3   8   6  772.41  196.48
  -3   8   6  544.99  123.51
   3  -8  -6  727.23   98.92
   3   8  -6  806.80  114.69
   3  -8  -6  742.26  154.94
   0   4  -8    9.73   18.60
   0  -4  -8    8.77   24.17
   0  -4  -8   13.37   25.69
   0  -4  -8   16.26   27.61
   5  -4  -8  313.50   75.85
  -5  -4   8  237.66   51.88
   5   4  -8  343.06   64.66
  -5  -4   8  353.49   70.00
   5  -4  -8  226.04   71.84
   5   4  -8  376.64   74.33
   5   4  -8  324.17   65.60
  -5   4   8  253.43   85.79
   5  -4  -8  212.07   75.46
  -5   4   8  345.57   89.85
   5   4  -8  243.57   50.50
  -5  -4   8  342.30   76.65
   5  -4  -8  344.62   54.73
  -5  -4   8  318.34   54.99
  -5   4   8  180.74   79.87
  -3  -3   9 1464.73  180.73
  -3   3   9 1062.78  206.97
  -3  -3   9 1616.74  195.01
   3  -3  -9  953.15  167.88
  -3   3   9 1147.56  239.04
  -3  -3   9 1103.72  151.57
   3  -3  -9 1016.54  200.64
   3   3  -9 1383.21  183.86
   3   3  -9 1451.40  230.51
   3  -3  -9 1501.02  179.42
  -3  -3   9 1427.64  212.74
   3   3  -9 1020.23  160.02
   3  -3  -9 1656.83  188.96
   0  10   3  752.19  135.74
   0 -10   3  581.11  104.35
   0  10   3  771.49  107.91
   0 -10  -3  457.19  120.08
   0  10   3  743.56   95.54
   0 -10  -3  672.59  111.38
   0  10  -3  839.18  121.22
   0  10   3  773.68  113.18
   0  10  -3  586.79   92.05
   0 -10  -3  577.85  145.40
   0  10  -3  337.73  106.32
  -1   9  -4 1398.69  202.37
   1   9   4 1534.05  192.41
  -1  -9  -4 1471.07  195.68
  -1  -9  -4 1633.92  225.14
   1   9   4 1210.31  210.74
   1   9   4 1457.77  229.00
  -1   9  -4 1423.26  167.61
   1  -9   4 1444.02  160.75
  -1  -9  -4 1027.39  217.44
  -1   9  -4 1430.41  155.11
   1  -9   4 1443.33  185.91
  -1  -9  -4 1721.10  198.65
  -1  -9  -4  865.01  181.62
  -1   9  -4 1421.38  171.63
   2   9  -5 3708.56  357.23
   2  -9  -5 2818.71  319.50
   2   9  -5 3042.74  336.09
  -2   9   5 3557.03  426.60
   2   9  -5 3572.91  374.26
  -2  -9   5 2678.38  286.61
   2   9  -5 4125.92  389.13
  -2   9   5 3364.11  337.50
   2  -9  -5 2601.83  395.10
  -2   9   5 3294.13  342.56
   2   9  -5 3625.98  352.68
  -2   9   5 3078.43  318.57
  -2   9   5 3714.83  404.37
   6   2   2  418.08  109.12
  -6  -2  -2  848.94  133.78
   6   2   2  687.29  121.63
  -6   2  -2  668.00  115.28
  -6  -2  -2  802.41  126.96
  -6   2  -2  391.60   97.31
   6   2   2  524.03  121.34
   6  -2   2  518.91  108.97
  -6   2  -2  818.61  109.50
  -6  -2  -2  527.02   93.71
  -6  -2  -2  787.66  124.65
   6   2   2  501.71  111.10
   3  -7  -7 1163.70  272.52
   3  -7  -7 2122.41  294.88
   3   7  -7 1708.67  193.91
   3   7  -7 2130.86  267.62
   3   7  -7 2177.95  238.87
   3  -7  -7 1658.97  188.90
   3  -7  -7 1624.17  212.71
  -3   7   7 1532.40  236.10
  -3  -7   7 1679.13  209.28
  -3   7   7 2385.18  319.93
  -3  -7   7 1911.50  257.71
  -6   4   7  966.74  159.38
  -6   4   7  757.44  187.38
   6  -4  -7 1015.08  118.00
   6   4  -7  859.74  173.17
   6  -4  -7  963.10  118.08
   6  -4  -7  982.26  182.38
   6   4  -7  981.75  161.32
  -6  -4   7  977.52  150.31
  -6  -4   7  968.22  135.79
   6   4  -7  826.28  133.58
  -1  -9   5  167.67   52.25
   1   9  -5  243.69   71.14
   1   9  -5  228.75   49.32
   1   9  -5  249.32   84.86
   1   9  -5  188.82   61.61
  -1   9   5  184.71   63.98
   1  -9  -5  154.95   77.63
  -1   9   5  208.08   48.03
  -1   9   5  239.01   82.00
  -1   9   5  208.17  104.00
   1  -9  -5  213.76   60.35
   1   9  -5  233.74   53.85
   2 -10   1  889.20   80.00
  -2  10  -1  883.65  115.92
  -2 -10  -1  914.47  121.73
   2 -10   1  660.53   99.82
   2  10   1  929.62  125.57
  -2  10  -1  615.81  167.31
  -2 -10  -1  856.90  127.26
  -2  10  -1  828.69  106.08
   2  10   1  703.00   92.39
  -2  10  -1  840.12  106.99
  -2  -3  -7  184.14   69.82
   2  -3   7  251.36   50.53
   2   3   7  194.32   82.32
  -2   3  -7  280.10   67.98
   2  -3   7  190.23   46.81
  -2  -3  -7  255.18   89.01
   2   3   7  164.64   87.35
  -2  -3  -7  208.13   50.32
   2   3   7  263.98   65.43
  -2   3  -7  241.15   54.99
   2   3   7  279.98   65.48
   2   3   7  196.69   65.93
  -2   3  -7  244.77   80.75
   2 -10  -3  217.58   87.35
   2 -10  -3  242.84   50.84
  -2  10   3  251.58   53.38
  -2  10   3  279.72   51.63
   2  10  -3  324.08   63.57
  -2 -10   3  224.68   49.63
   2  10  -3  126.23   66.05
  -2  10   3  240.40   60.37
  -2  10   3  302.91   54.35
  -2  10   3  208.34   78.25
   6   6  -1  237.16   63.53
   6   6  -1  241.47   47.79
  -6  -6   1  227.28   62.78
  -6  -6   1  173.85   54.44
  -6  -6   1  210.49   52.61
   6   6  -1  199.76   51.21
   6  -6  -1  227.95   85.12
  -6  -6   1  218.34   44.40
  -6   6   1  201.45   73.76
   6  -6  -1  264.75   60.68
   6   6  -1  188.73   65.66
   6  -6  -1  200.78   40.46
   6  -6  -1  234.86   60.70
   4  -9  -1 1420.37  159.81
   4  -9  -1 1794.24  198.19
  -4   9   1 1613.57  183.86
   4   9  -1 1775.69  186.14
  -4  -9   1 1131.32  285.31
   4  -9  -1 1555.82  200.48
  -4   9   1 1203.17  260.84
  -4  -9   1 1535.12  187.58
   4  -9  -1 1489.58  166.52
  -4  -9   1 1700.32  182.13
  -4   9   1 1675.64  186.97
  -4   9   1 1597.84  175.41
   4   9  -1 1516.85  171.13
   5  -1   4  452.65  101.24
   5   1   4  473.87   86.25
  -5  -1  -4  257.08   82.68
   5   1   4  154.96   67.89
   5  -1   4  241.85   93.69
  -5  -1  -4  325.05   87.33
   5   1   4  439.60  103.01
   5  -1   4  448.02   89.69
   5   1   4  418.23   78.56
  -5   1  -4  466.31   91.28
  -5  -1  -4  386.25   80.66
   5  -1   4  424.27   94.63
  -5   1  -4  400.66   73.16
  -5   8   2   17.78   43.47
   5   8  -2   18.51   31.75
   5  -8  -2   41.36   42.49
   5  -8  -3  620.27   98.20
  -5   8   3  350.69  147.73
   5  -8  -3  623.05   85.67
  -5  -8   3  750.26  125.59
   5  -8  -3  823.98   98.36
  -5   8   3  704.25   96.80
   5  -8  -3  650.78  155.26
   5  -8  -3  740.06  101.74
   5   8  -3  866.24  105.72
  -5  -8   3  706.94  121.52
   5   8  -3  495.40  111.72
   5  -8  -3  680.22  102.16
  -4   9   3  141.20   59.11
   4   9  -3  265.57   63.41
   4   9  -3  365.55   85.10
  -4  -9   3  256.29   64.21
  -4  -9   3  161.57  111.50
   4  -9  -3  227.79   98.60
   4  -9  -3  281.95   52.63
  -4   9   3  235.69   55.93
  -4   9   3  354.04   64.77
   4  -9  -3  277.83   55.96
  -4   9   3  244.77   56.11
   4   3   5  294.62   78.30
   4   3   5  496.19  108.27
   4  -3   5  477.93   83.37
  -4  -3  -5  415.26   75.51
  -4  -3  -5  392.40   98.13
   4   3   5  329.23  111.41
   4   3   5  308.02   96.49
  -4   3  -5  508.80  106.83
  -4  -3  -5  394.54  117.52
  -4   3  -5  489.11   76.28
   4  -3   5  469.82   98.26
  -4  -3  -5  381.41   99.81
   4  -3   5  477.13   86.54
   2   3  -9  476.59  100.31
   2   3  -9  458.35   84.26
   2  -3  -9  409.62   78.63
  -2  -3   9  263.62   99.05
   2  -3  -9  481.87   77.77
  -2   3   9  279.37  100.68
   2   3  -9  409.39   74.20
   2  -3  -9  413.57  101.01
   2  -3  -9  246.28   78.42
  -2  -3   9  396.17   84.22
   2  -3  -9  290.30   67.30
   2   3  -9  354.72   75.05
  -2   3   9  389.03  114.70
   2  -3  -9  350.55  107.53
  -1  -7  -6   52.29   38.33
  -1  -7  -6   42.33   32.56
  -1  -7  -6   53.12   34.77
  -1  -7  -6   49.06   31.23
   1   7   6   64.18   28.67
  -1  -7  -6   38.54   39.26
   1   7   6   53.46   27.17
  -1   7  -6   54.92   26.71
  -1   7  -6   49.31   42.60
   1  -7   6   49.32   31.40
   1  -7   6   57.17   42.75
  -1   7  -6   51.86   32.01
  -1   7  -6   40.21   31.79
   6  -6  -5   37.11   38.05
   6  -6  -5   29.60   27.19
   6   6  -5   39.17   30.17
  -6  -6   5   25.77   36.61
  -6   6   5   36.41   53.72
   6  -6  -5   25.09   23.28
  -7  -4   3 1364.45  185.77
   7  -4  -3 1760.70  208.31
   7   4  -3 1640.25  209.99
   7   4  -3 1067.63  150.76
  -7   4   3 1394.52  154.44
   7   4  -3 1618.87  187.82
  -7  -4   3 1447.26  149.18
  -7  -4   3 1593.96  203.27
   7  -4  -3 1774.26  204.76
   7   4  -4  226.89   59.88
   7  -4  -4  275.59   48.92
   7   4  -4  255.74   61.64
  -7  -4   4  292.35   61.89
   7  -4  -4  267.14   61.63
  -7   4   4  211.42   41.93
  -7   4   4  297.87   64.42
  -7  -4   4  230.69   68.83
  -7   4   4  189.14   84.96
   7  -4  -4  274.84   69.00
   1   7  -7  849.09  124.48
   1   7  -7  723.63  117.22
   1   7  -7  638.05   91.24
  -1  -7   7  772.57  140.67
  -1   7   7  913.29  132.47
   1   7  -7  650.65  141.51
  -1   7   7  689.09  125.54
   1  -7  -7  708.01  110.09
   1  -7  -7  707.32  147.07
   1   7  -7  749.27  106.86
  -1  -2  -8  521.36  119.46
   1  -2   8  584.90  103.40
  -1  -2  -8  754.51  153.44
  -1  -2  -8  728.55  146.44
  -1   2  -8 1100.63  148.31
  -1   2  -8  704.57   99.77
   1   2   8  608.94   99.66
  -1   2  -8  695.37  114.70
   1  -2   8  695.55  111.59
   1   2   8  611.87  107.57
  -1   2  -8  854.37  148.76
  -1   2  -8  923.34  126.86
   1   2   8  449.84  148.67
   6   2  -8   63.72   33.05
  -6  -2   8   59.54   27.71
  -6   2   8   75.05   40.90
   6   2  -8   87.48   29.32
   6   2  -8   83.52   63.61
  -6   2   8   73.67   39.27
  -6  -2   8   75.96   28.27
   6  -2  -8   89.43   24.25
  -6   2   8   70.74   36.54
   6  -2  -8   57.23   36.15
  -5   0   9  882.56  167.88
   5   0  -9 1592.32  182.49
   5   0  -9 1126.80  175.16
  -5   0   9  962.67  196.09
   5   0  -9 1261.80  181.52
  -5   0   9 1096.40  151.17
  -5   0   9 1443.93  157.21
   1  -2  -9    5.16   11.74
   1  -2  -9    6.73   10.80
  -1  -2   9    1.29   13.15
   1  -2  -9    5.38    9.69
   1   2  -9    3.99   14.03
   5   6   2  886.69  131.98
   5   6   2  823.69  121.65
  -5  -6  -2  643.93  106.91
  -5   6  -2  672.91  101.35
  -5  -6  -2  824.65  121.64
   5  -6   2  538.17  138.56
   5  -6   2  504.74  115.81
  -5  -6  -2  558.42  102.59
   5   6   2  718.76  125.13
  -5   6  -2  621.92   96.57
  -5  -6  -2  671.71  156.59
  -5   6  -2  587.26  126.80
   5   6   2  449.49  146.36
  -7  -3   1 2472.29  298.55
  -7  -3   1 2835.92  308.33
  -7   3   1 3238.37  318.32
   7   3  -1 2959.05  316.13
  -7   3   1 2372.00  241.70
  -7   3   1 3455.96  334.80
  -7  -3   1 2395.20  277.54
   7  -3  -1 2311.18  381.63
   7  -3  -1 2468.48  275.39
   7   3  -1 2222.69  303.43
   4   3  -9  165.06   51.73
  -4  -3   9  242.66   64.52
  -4  -3   9  223.19   51.22
   4   3  -9  197.07   73.61
   4  -3  -9  129.22   56.42
  -4   3   9  164.08   72.18
   4   3  -9  210.83   56.93
  -4  -3   9  199.15   58.67
   4  -3  -9  182.03   61.47
   4  -3  -9  256.20   52.16
  -4  -3   9  119.85   34.98
   4  -3  -9  234.39   59.32
  -4   3   9  165.98   59.36
   5  -1  -9 1496.29  204.72
  -5   1   9 1513.05  231.79
  -5   1   9 1510.96  201.68
  -5  -1   9 1283.15  162.01
  -5  -1   9 1876.48  259.33
  -5  -1   9 2003.49  206.95
   5  -1  -9 2181.01  232.99
   5   1  -9 1726.30  228.61
  -5   1   9 1547.11  240.49
   5   1  -9 1275.53  170.12
   5   1  -9 2154.46  233.65
  -5  -1   9 1997.01  257.28
   5  -1  -9 1513.90  211.29
   3   9   2  676.07   98.60
  -3  -9  -2  691.17  112.52
  -3  -9  -2  538.09  110.42
  -3   9  -2  333.13   97.55
   3  -9   2  571.36   88.78
   3  -9   2  620.58   96.62
   3   9   2  677.95  109.99
   3   9   2  678.52  113.40
  -3   9  -2  566.93   86.98
  -3  -9  -2  604.84  127.52
   5   7   1   69.51   30.78
  -5  -7  -1  111.68   46.10
  -5   7  -1  104.12   31.05
   5   7   1  125.54   57.98
  -5  -7  -1   83.87   56.38
   5   7   1  110.53   34.50
  -5   7  -1   98.36   56.70
   5  -7   1   74.92   35.46
  -5   7  -1   85.64   34.97
   5   7   1   73.67   50.84
   5  -7   1   65.55   34.12
  -5  -7  -1  104.11   34.86
   5  -7   1   77.94   40.40
  -5  -7  -1   70.29   26.93
   5   8  -1 1092.78  223.62
  -5  -8   1 1921.11  200.78
   5  -8  -1 1893.66  215.61
   5   8  -1 1842.75  211.51
  -5   8   1 1296.13  271.66
  -5   8   1 1424.08  162.86
   5  -8  -1 1777.19  189.19
  -5   8   1 1367.20  158.56
   5   8  -1 1890.89  198.61
  -5  -8   1 1705.29  209.08
  -5  -8   1 1774.37  204.44
  -5  -2  -4  240.13   59.55
   5  -2   4  262.46   74.24
  -5  -2  -4  361.48   82.33
   5  -2   4  359.90   78.73
  -5  -2  -4  347.78   81.04
   5   2   4  264.04   94.22
   5  -2   4  289.15   58.05
   5   2   4  273.96   85.19
   5  -2   4  349.41   62.91
  -5   2  -4  379.06   65.65
   5  -2   4  235.77   64.10
   5   2   4  371.80   85.94
   5   2   4  163.36   77.38
  -5   2  -4  288.74   78.01
  -5  -2  -4  172.95   90.34
  -7   1   0  375.94  103.39
   7  -1   0  529.92  120.99
  -7   1   0  499.74   87.11
  -7   1   0  482.42   96.28
  -7  -1   0  468.90  119.89
  -7  -1   0  463.09   79.12
  -7  -1   0  577.92  100.57
   7  -1   0  422.38   67.23
   7   1   0  527.58  127.92
  -3  -6  -5   63.05   39.43
   3   6   5   53.23   46.95
  -3   6  -5   73.08   27.11
  -3   6  -5   64.96   23.19
  -3  -6  -5   45.63   44.99
  -3  -6  -5   49.66   45.67
  -3  -6  -5   36.27   41.69
   3   6   5   47.64   43.28
  -3   6  -5   94.02   31.24
  -3   6  -5   81.15   35.14
   7  -4  -2   93.77   62.76
   7   4  -2  105.38   39.85
  -7  -4   2  109.42   60.92
   7   4  -2   91.56   38.03
  -7  -4   2   68.41   30.27
  -7   4   2   82.97   40.55
   7  -4  -2   92.32   55.85
   7   3  -6 2063.75  218.92
   7  -3  -6 1956.23  245.27
  -7   3   6 1904.34  225.22
   7  -3  -6 1373.24  170.39
  -7  -3   6 1796.16  215.12
   7   3  -6 1661.42  204.71
   7   3  -6 1889.93  212.17
  -7   3   6 1668.50  204.12
   5   6  -7 2108.69  237.63
   5   8  -4   89.26   37.27
   5  -8  -4   94.71   42.53
   5   8  -4   98.09   49.85
  -5   8   4   62.24   46.84
   5  -8  -4   97.83   37.30
  -5  -8   4   92.11   53.25
  -5   8   4  109.17   33.97
  -5  -8   4  137.08   45.45
   5  -8  -4   98.39   52.67
   5   8  -4  109.05   36.63
   5  -8  -4   92.10   58.42
  -3   9   5  124.46   73.37
   3  -9  -5  118.96   61.93
  -3   9   5  134.97   42.59
   3   9  -5  178.00   48.64
  -3   9   5  129.24   36.71
   3  -9  -5  142.70   35.67
  -3  -9   5  123.68   34.08
   3   9  -5  139.90   35.26
   3   9  -5  166.98   45.97
   3  -9  -5  122.25   34.96
  -3   9   5  152.38   42.07
  -2   6  -6 1104.92  152.29
   2   6   6  971.16  129.92
  -2   6  -6  574.83  116.89
   2  -6   6  880.76  105.89
  -2  -6  -6  747.73  152.93
  -2   6  -6 1162.93  160.18
  -2  -6  -6  703.37  150.74
  -2   6  -6 1108.30  142.25
  -2  -6  -6  753.25  120.72
  -2  -6  -6  525.24  170.41
   2   6   6  937.72  122.37
  -2  -6  -6 1054.05  158.99
   3  10  -1   51.86   35.40
   3  10  -1   46.27   25.07
   3 -10  -1   46.23   64.11
  -3  10   1   34.98   42.92
   3  10  -1   44.12   28.68
  -3 -10   1   47.20   26.46
  -3 -10   1   47.19   22.14
  -7   0   7 3807.07  393.36
   7   0  -7 5167.97  466.89
  -7   0   7 4291.68  446.67
   7   0  -7 3330.34  350.39
  -7   0   7 3444.55  439.54
   7   0  -7 4281.33  457.12
   3 -10  -2  977.85  119.75
   3  10  -2  649.14  101.98
   3  10  -2  992.82  115.58
   3 -10  -2  762.40   98.93
   3  10  -2 1176.34  138.59
  -3  10   2  829.82  115.96
  -3  10   2 1136.61  129.36
   3  10  -2  868.07  172.60
  -3  10   2  865.03  118.63
  -3 -10   2 1067.01  133.58
  -3  10   2  588.59  157.48
   3 -10  -2  748.18  144.33
   4  -7   3   21.84   27.31
  -4   7  -3   37.23   20.72
   4  -7   3   33.50   29.53
  -4  -7  -3   48.62   44.43
  -4   7  -3   48.13   27.69
   4   7   3   48.64   52.03
  -4   7  -3   40.93   47.29
  -4  -7  -3   52.21   41.81
  -4   7  -3   35.21   26.49
   4   7   3   38.90   45.30
   6   3   2  202.70   87.88
  -6   3  -2  426.16   77.50
   6   3   2  323.03   57.77
  -6  -3  -2  381.96   86.17
  -6  -3  -2  198.29   77.60
   6  -3   2  302.43   59.61
   6   3   2  263.24   81.40
  -6  -3  -2  421.85   72.18
   6  -3   2  237.61   74.12
   6   3   2  342.49   79.03
  -6  -3  -2  391.07   91.70
  -6   3  -2  326.84   68.39
   5  -7  -6   -1.31   19.43
   7  -4  -5 4304.70  397.53
   7  -4  -5 3880.04  412.04
  -7   4   5 3510.58  353.99
  -7   4   5 3765.12  382.70
  -7  -4   5 3757.73  381.86
   7   4  -5 3786.12  386.44
   7   4  -5 3975.90  399.00
  -7  -4   5 4109.51  439.28
   0  -8  -6  588.85   98.74
   0   8  -6  779.68  111.47
   0   8   6  545.51   82.07
   0   8  -6  590.78   92.50
   0  -8  -6  653.50  120.79
   0   8  -6  718.41  104.33
   0   8  -6  812.75  130.22
   0  -8  -6  636.81  103.56
   0   8   6  525.94  103.15
   0   8  -6  708.53  124.23
   0  -8  -6  631.52  116.81
   0   8   6  535.01  119.16
   0   8   6  708.65  112.15
   0  -8   6  626.94  111.48
   0   9  -5 1892.81  218.97
   0   9  -5 1679.55  194.90
   0   9   5 1044.53  166.63
   0   9  -5 1743.92  210.05
   0  -9  -5 1685.48  193.05
   0   9   5 1600.06  216.33
   0  -9  -5 1314.04  210.79
   0   9  -5 1758.44  197.95
   0  -9   5 1573.51  208.78
   0   9   5 2023.86  236.71
   0  -9  -5 1588.81  245.85
   0   9  -5 1875.47  252.12
   0   9   5 1606.65  219.58
   3   4   6  328.06   65.06
  -3  -4  -6  367.21   74.89
  -3   4  -6  330.26   75.30
   3  -4   6  252.45   48.29
   3   4   6  247.37   94.57
   3   4   6  225.69   35.93
  -3  -4  -6  241.57   67.28
  -3   4  -6  334.84   71.03
   3   4   6  370.47   62.10
   3  -4   6  280.03   65.43
  -3  -4  -6  244.34   78.41
   3   4   6  242.54   70.80
  -4   9   0  274.58   52.63
  -4  -9   0  245.72   51.19
   4  -9   0  250.08   60.54
  -4   9   0  265.87   67.81
  -4   9   0  259.65   52.62
   4   9   0  298.18   56.75
   4   9   0  294.02   55.69
  -4  -9   0  288.37   73.34
  -4  -9   0  285.06   56.72
  -4   9   0  147.78   89.92
   4  -9   0  220.44   46.17
   2   6  -8 1967.41  232.34
   2   6  -8 1692.54  189.26
   2   6  -8 2069.43  230.32
   2   6  -8 2345.88  250.70
   2  -6  -8 2149.82  275.00
   2  -6  -8 2214.01  250.92
   2  -6  -8 1989.78  220.56
  -2   6   8 2367.74  362.51
   2   6  -8 2141.82  260.26
   2   6  -8 1807.32  191.98
  -2  -6   8 1698.77  177.33
  -2  -6   8 1644.74  226.51
  -3   6   8  674.49  141.27
   3  -6  -8  702.90  139.08
   3  -6  -8  846.22  110.59
   3  -6  -8  495.98   94.87
   3  -6  -8  506.46  164.52
   3   6  -8  526.62   81.72
   3   6  -8  565.14   88.52
  -3  -6   8  659.71  105.23
   3   6  -8  535.17   82.31
  -3  -6   8  557.61   80.45
  -3  -6   8  552.93   87.99
  -3  -6   8  411.84   77.51
   3   6  -8  792.05  107.73
  -7   1   7  128.25   47.04
   7   1  -7  105.29   43.47
   7  -1  -7  147.61   51.83
  -7   1   7  123.08   59.47
   7   1  -7  142.91   42.62
  -7  -1   7  167.23   46.01
  -7   1   7  146.59   51.34
  -7  -1   7  117.13   41.98
   7  -1  -7  179.03   40.25
  -7  -1   7  157.56   46.64
   7  -1  -7  110.70   40.03
   7   1  -7  147.03   40.32
  -4   9   4    4.41   11.99
  -4   9   4    5.06   10.65
  -4   9   4    4.98   14.92
   4   9  -4    4.40   12.54
   4  -9  -4    2.86   19.63
   4  -9  -4    2.64   14.52
  -5   2   9   93.37   46.73
  -5   2   9   99.98   48.11
  -5  -2   9   90.43   40.82
   5   2  -9  121.32   43.61
   5   2  -9   86.27   39.35
   5  -2  -9  143.32   32.58
   5  -2  -9   93.20   38.16
  -5  -2   9  115.26   52.07
   5  -2  -9  105.94   45.38
  -5  -2   9   82.25   27.18
  -5  -2   9   83.07   35.58
   5   2  -9  105.20   38.29
   4   7  -7  239.35   78.16
   4   7  -7  269.52   68.38
  -4  -7   7  247.23   57.70
   4  -7  -7  188.02   58.25
   4  -7  -7  251.25   81.19
   4  -7  -7  229.49   43.71
   4  -7  -7  237.77   60.28
  -4   7   7  200.81   58.36
   4  -7  -7  208.21   79.18
   4   7  -7  206.83   59.05
  -4   7   7  249.21   84.60
   4   8   2 2145.21  238.54
  -4   8  -2 1428.13  266.11
   4  -8   2 1516.16  199.52
  -4  -8  -2 1802.47  253.47
  -4   8  -2 1775.74  196.53
  -4   8  -2 1791.03  209.91
  -4   8  -2 1783.23  195.95
   4  -8   2 1619.64  209.79
  -4  -8  -2 1650.98  189.71
   4   8   2 1470.36  188.85
  -4  -8  -2 1888.72  233.58
  -4  -8  -2 2007.55  232.62
   4   8   2 2008.62  225.50
  -1 -10  -3  584.70  103.14
   1  10   3  645.39  100.27
   1  10   3  611.59  107.95
   1  10   3  559.63  117.67
  -1  10  -3  684.11  102.14
  -1  10  -3  496.01  111.09
  -1 -10  -3  585.08  114.21
   1 -10   3  596.64   87.54
   1 -10   3  491.22   79.55
   5  -5   3  109.98   48.52
   5   5   3   99.83   52.40
   5  -5   3   88.53   62.76
  -5  -5  -3  147.92   52.82
  -5  -5  -3  135.11   82.68
   5   5   3  153.43   60.41
   5   5   3   94.57   62.72
  -5  -5  -3  136.61   53.27
  -5   5  -3  145.28   48.05
   5   5   3  181.13   54.60
  -5  -5  -3  114.24   56.83
   3  -4  -9 1128.84  151.83
  -3   4   9  375.79  147.37
  -3  -4   9  993.54  139.23
   3  -4  -9  705.30  147.55
   3   4  -9  815.37  126.07
  -3   4   9 1308.53  246.98
   3   4  -9 1183.56  150.18
  -3   4   9  816.02  179.67
  -3  -4   9 1222.17  164.06
  -3  -4   9  928.07  193.03
  -3  -4   9 1238.97  157.86
   3  -4  -9 1040.53  172.69
   3  -4  -9  849.35  123.95
   3   4  -9 1149.62  177.41
  -1  10   4   44.29   42.11
   1 -10  -4   59.12   50.24
   1  10  -4   75.29   31.07
  -1  10   4   89.85   32.90
   1  10  -4   77.38   33.21
   1 -10  -4   68.59   35.88
   1  10  -4   39.41   41.54
  -1  10   4   51.49   35.26
  -1  10   4   72.28   38.22
   1  10  -4   61.77   26.54
  -1  10   4   54.75   28.89
  -1 -10   4   89.46   30.53
   1  10  -4   65.20   31.58
  -7  -2   0  570.97  117.01
  -7   2   0 1006.17  141.91
  -7  -2   0  903.61  142.52
  -7   2   0  793.45  115.65
   7   2   0  818.43  120.04
   7  -2   0 1121.83  140.34
   7  -2   0  697.11  167.27
  -7  -2   0 1181.76  163.81
  -7   2   0 1318.87  153.18
   1  -3   8    5.56   13.07
  -6   3   8  444.89   93.00
   6   3  -8  570.26   81.80
   6  -3  -8  522.27   98.02
  -6  -3   8  521.96   76.08
  -6   3   8  456.57  104.47
   6   3  -8  746.66   98.89
   6   3  -8  501.20   95.28
  -6  -3   8  444.92   99.65
   6  -3  -8  580.19   86.38
   6  -3  -8  609.29  116.98
  -6  -3   8  548.61  103.22
   0  11   0   -2.02   16.40
   0  11   0    1.23   15.03
   0  11   0   -1.32   14.03
   0 -11   0   -0.39   13.14
   0  11   0    1.62   15.48
  -2   4  -7  572.04  111.92
   2   4   7  610.22  113.08
   2   4   7  598.17   92.47
  -2   4  -7  700.24  110.11
   2   4   7  518.55  128.12
  -2  -4  -7  362.91   88.77
   2  -4   7  603.44   85.02
  -2   4  -7  482.57   87.93
  -2  -4  -7  845.94  124.89
   2  -4   7  473.02   79.84
   2   4   7  628.05  101.51
  -2  -4  -7  516.99  127.02
   4   8  -6   27.62   47.21
  -4   8   6   22.09   28.36
   4  -8  -6   22.67   22.69
  -4  -8   6   27.41   18.78
   4  -8  -6   22.70   17.40
   4  -8  -6   24.62   17.91
  -4   8   6   14.25   19.16
   4  -8  -6   23.23   27.43
   4   8  -6   40.17   25.02
   4   8  -6   30.06   20.79
  -4  -8   6   28.95   24.19
   6  -5   1  592.10  159.50
  -6  -5  -1  871.18  150.90
   6   5   1  806.23  138.46
  -6   5  -1  852.00  142.19
   6  -5   1  639.26  112.07
  -6  -5  -1  862.64  152.19
  -6  -5  -1 1031.43  150.04
   6   5   1  776.98  165.28
  -6  -5  -1  669.37  144.27
   6  -5   1  751.65  136.95
   6   5   1  645.52  131.96
   6   5   1  591.46  169.68
  -1   3   9 1576.81  223.46
   1  -3  -9 1144.16  219.66
   1   3  -9 1997.39  265.25
   1  -3  -9 1490.24  187.43
   1   3  -9 1985.54  239.34
   1   3  -9 1850.10  217.12
   1  -3  -9 2543.49  301.77
  -1  -3   9 1286.71  186.99
   1  -3  -9 1897.38  244.15
   1   3  -9 1202.90  162.09
   1  -3  -9 1720.14  239.29
   3  10   0 2259.69  242.87
   3 -10   0 1924.19  221.98
  -3 -10   0 2253.97  268.45
   3 -10   0 1671.01  242.91
  -3 -10   0 2344.30  254.02
  -3  10   0 2118.87  232.04
  -3  10   0 1366.30  252.81
  -3  10   0 2211.87  242.59
  -3  10   0 2227.97  248.57
   3  10   0 2362.13  261.03
   2 -10   2  203.87   49.15
  -2  10  -2  144.30   73.86
   2  10   2  287.71   67.29
  -2 -10  -2  259.77   72.80
  -2  10  -2  264.67   60.24
  -2 -10  -2  278.25   66.00
   2  10   2  285.79   65.85
  -2 -10  -2  185.42   77.81
   2 -10   2  217.17   46.73
  -6   7   3  290.31   59.76
   6  -7  -3  352.73   65.61
   6  -7  -3  277.91   69.35
   6  -7  -3  225.93   82.91
   6  -7  -3  315.41   67.67
   6  -7  -3  300.73   56.16
  -6  -7   3  277.96   60.46
  -6  -7   3  277.15   72.37
   6   7  -3  293.24   64.23
  -6   7   3  363.31   83.24
   6  -7  -3  307.45   60.26
   3  10  -3    1.96   17.87
  -3  10   3    4.16   14.66
   3 -10  -3    6.36   17.79
  -6  -6   0 1361.58  186.52
   6  -6   0 1558.52  210.37
  -6   6   0 1049.68  207.72
   6  -6   0 1285.84  165.55
  -6  -6   0 1751.33  230.78
  -6  -6   0 1390.86  165.53
   6   6   0  884.25  237.13
  -6   6   0 1606.90  189.77
   6   6   0 1286.98  179.13
   6   6   0 1720.69  197.04
   6   6   0 1506.08  189.27
  -6  -6   0 1538.82  198.22
   6  -6   0  950.56  192.54
  -2  10   4  968.88  117.46
  -2  10   4 1033.66  146.95
  -2  10   4 1307.80  167.21
   2  10  -4 1002.61  163.58
   2  10  -4  704.98  140.31
  -2  10   4 1108.25  201.04
  -2  10   4 1042.09  135.85
   2  10  -4 1104.17  156.44
   2 -10  -4  930.93  156.07
   2 -10  -4 1025.32  220.33
   4   4   5  193.69   60.02
  -4   4  -5  225.01   72.37
  -4  -4  -5  193.97   54.02
   4   4   5  190.48   63.91
   4   4   5  125.94   53.65
  -4  -4  -5  248.13   62.40
  -4  -4  -5  142.52   88.47
  -4  -4  -5  191.85   67.23
   4   4   5  190.08   59.66
  -2   4   9   90.70   42.53
   2   4  -9   71.88   46.58
   2   4  -9   52.31   30.74
   2   4  -9   67.19   25.07
   2  -4  -9   53.55   31.48
   2   4  -9   71.70   49.96
   2  -4  -9   75.08   36.41
  -2  -4   9   64.86   24.66
   2  -4  -9   74.21   36.00
   4  -6   4  420.60  132.53
   4  -6   4  250.97  107.49
  -4   6  -4  680.40  131.85
   4   6   4  589.79  124.87
  -4  -6  -4  697.18  132.71
   4   6   4  578.72  124.92
  -4   6  -4  592.72  113.84
  -4  -6  -4  624.25  140.46
   4   6   4  394.96  115.02
  -4   6  -4  634.21  118.98
  -4  -6  -4  549.55  165.53
  -4  -6  -4  643.25  129.70
   4   6   4  633.62  138.07
   0  11  -1   93.40   53.62
   0  11   1  172.53   39.59
   0  11  -1  173.13   39.36
   0 -11  -1  162.37   38.23
   0  11  -1  164.21   40.02
   0  11   1  190.91   42.25
   0  11  -1  220.61   49.44
   0  11   1  150.05   36.52
   0  11   1  179.33   37.49
   0  11  -1   86.85   60.61
   0  -5   8  316.66   64.09
   0  -5  -8  215.71   65.02
   0   5   8  392.78   73.98
   0   5  -8  325.43   67.88
   0  -5  -8  373.16   82.54
   0   5  -8  442.72   91.24
   0  -5  -8  355.57  108.59
   0   5  -8  320.37   92.10
   0   5  -8  334.05   66.96
   0  -5   8  266.49   93.11
   0   5  -8  310.46   91.58
   7  -2  -7  294.32   85.71
  -7   2   7  255.62   78.79
   7  -2  -7  199.43   60.83
  -7  -2   7  239.99   64.76
  -7   2   7  315.83   72.15
   7   2  -7  324.09   73.72
   7  -2  -7  323.77   62.80
   7   2  -7  287.75   61.46
  -7   2   7  223.67   65.21
  -7  -2   7  259.02   70.84
  -5  -5   8   38.12   50.70
   5   5  -8   37.81   51.64
   5   5  -8   12.67   24.46
  -5   5   8   38.61   45.74
  -5   5   8   57.17   46.33
  -5  -3  -4 2177.47  289.57
  -5   3  -4 2352.74  276.79
  -5  -3  -4 1770.61  253.11
   5   3   4 1942.59  270.10
   5   3   4 1251.87  220.03
   5   3   4 1235.13  187.06
   5  -3   4 1146.03  187.96
   5  -3   4 2571.58  299.53
   5   3   4 2228.97  286.00
  -5   3  -4 2256.33  283.98
  -5  -3  -4 1354.70  213.25
  -5  -3  -4 1638.79  203.40
   5  -3   4 1705.53  224.51
   6   5  -7 3556.10  364.87
  -6   5   7 3855.40  479.47
   6  -5  -7 3763.74  384.13
   6  -5  -7 2943.92  334.23
  -6   5   7 3869.92  462.30
  -6  -5   7 3995.88  435.89
   6   5  -7 3476.79  389.45
   6   5  -7 3302.45  354.22
   6  -5  -7 4260.01  501.57
  -6   5   7 3752.07  401.07
   6   7  -2  417.49   87.06
  -6  -7   2  369.60   81.68
  -6  -7   2  450.24   97.77
  -6   7   2  363.74   76.68
   6  -7  -2  315.91   73.15
   6   7  -2  267.15   93.69
   6  -7  -2  334.32   61.83
   6  -7  -2  355.00   76.04
  -6   7   2  398.82  106.05
   6  -7  -2  472.04   85.81
   6  -6  -6 1354.18  208.35
  -6  -6   6 2162.63  258.60
   6  -6  -6 1667.95  208.02
  -6  -6   6 2306.15  269.09
   6  -6  -6 2112.61  299.42
   6   6  -6 2044.09  237.34
  -6   6   6 1605.53  241.42
   6   6  -6 1689.56  216.87
   6  -6  -6 1895.04  230.38
   6  -6  -6 2119.80  224.06
  -6   6   6 2009.22  271.23
   6   6  -6 2260.27  251.65
   1  11   0  210.58   49.82
  -1  11   0  231.50   44.14
  -1  11   0  181.56   42.18
  -1  11   0  170.53   37.61
  -1  11   0  191.63   42.27
   1 -11   0  104.87   58.25
   1 -11   0  153.48   32.52
   1  11   0  205.51   52.47
   1  11   0  225.19   47.34
  -1 -11   0  208.32   40.66
   1  11   0  243.14   44.88
  -1  11   0  108.06   58.23
  -1  11   1  456.49  138.02
  -1  11   1  576.97  102.99
  -1  11   1  574.04   96.85
   1  11  -1  804.02  132.55
   1  11  -1  666.18  114.55
   1  11  -1  865.42  146.72
  -1 -11   1  569.50   95.53
   1  11  -1  917.17  135.56
   1 -11  -1  531.46  104.38
  -1  11   1  729.43  118.90
  -1  11   1  802.37  121.04
   1 -11  -1  506.65   89.86
  -6  -7   4  183.85   54.72
  -6   7   4  146.39   40.33
   6  -7  -4  165.18   33.21
   6  -7  -4  156.87   42.22
   6   7  -4  223.78   52.86
   6  -7  -4  207.66   45.70
   6   7  -4  158.67   40.01
   6  -7  -4  120.00   52.68
  -6  -7   4  146.59   48.11
  -6   7   4  197.27   58.10
   6  -7  -4  186.29   37.84
   6   7  -4  194.33   54.27
  -1   6  -7    0.35   14.89
  -1  -6  -7    4.90   13.68
  -1  -6  -7    4.86   17.96
   1   6   7    4.34   11.31
  -1   6  -7    1.80   19.10
   1  -6   7    3.95   13.29
   1   6   7    6.75   17.95
  -1  -6  -7    2.53   18.91
  -1   6  -7    5.19   22.98
   1   6   7    4.56   16.40
  -5  -8   0  177.71   50.74
   5  -8   0  171.19   39.07
   5   8   0  182.63   56.64
  -5  -8   0  180.83   53.39
   5   8   0  197.74   46.13
   5   8   0  184.27   42.72
  -5  -8   0  153.68   38.53
  -5   8   0   81.82   70.53
   5  -8   0  117.14   53.81
   5   8   0  123.00   71.31
   0   7  -7   18.30   34.03
   0  -7  -7   44.10   41.91
   0   7   7   46.60   25.67
   0  -7  -7   25.94   36.05
   0   7  -7   40.82   34.42
   7   4  -1  471.02  109.51
   7  -4  -1  410.32   87.72
   7  -4  -1  485.63   83.58
  -7  -4   1  514.54  116.73
  -7   4   1  474.73   86.93
  -7  -4   1  518.10  108.24
   7  -4  -1  497.22  133.02
  -7  -4   1  321.97   89.99
   7   4  -1  469.15  113.76
   4  -4  -9 1319.15  152.87
  -4   4   9 1164.59  230.27
  -4  -4   9  956.86  101.23
   4   4  -9 1229.30  196.14
   4   4  -9 1005.26  144.76
  -4   4   9  549.63  147.01
  -4  -4   9  660.76  154.98
  -4  -4   9  841.43  145.51
   4   4  -9  827.00  155.46
   4  -4  -9  659.38  164.08
  -4  -4   9 1198.81  170.43
   4  -4  -9  809.82  148.69
   1  -6  -8  877.14  153.73
  -1   6   8  892.98  151.91
  -1  -6   8  712.48  133.43
   1   6  -8  833.32  135.63
   1   6  -8  982.71  108.21
   1  -6  -8  721.74  155.14
  -1  -6   8  824.96  125.59
   1   6  -8  872.60  139.93
   1   6  -8  795.58  134.42
   1   6  -8  931.08  155.24
   1   6  -8  739.12  148.15
   1  -6  -8  843.23  186.30
   4  -6  -8    4.86   20.60
  -4  -6   8    4.71   15.80
   4  -6  -8   10.36   20.97
  -4   6   8    9.27   18.24
  -4   6   8    5.26   20.25
   4  -6  -8   12.40   16.61
   4  -6  -8   12.67   16.85
   7  -5  -3   62.21   48.84
   7   5  -3   48.86   28.43
  -7  -5   3   62.71   40.64
   7  -5  -3   70.26   58.02
   7   5  -3   48.87   29.87
  -7   5   3   78.45   41.40
   7  -5  -3   54.92   23.38
  -7  -5   3   59.82   27.97
   7   5  -3   56.16   33.79
   0  10  -4 3006.78  327.52
   0 -10   4 2242.53  289.30
   0  10  -4 1649.75  214.92
   0 -10  -4 2507.61  309.25
   0  10   4 3044.66  326.21
   0  10  -4 2720.53  299.99
   0  10  -4 2732.68  309.83
   0 -10  -4 2608.45  323.43
   0  10  -4 3182.57  353.46
   0  10   4 2601.57  315.50
   0 -10  -4 2393.84  382.37
   0  10   4 2572.23  271.90
   0   1  -9  133.88   41.94
   0   1  -9  163.62   45.60
   0  -1  -9  142.84   42.46
   0   1  -9  117.66   40.12
   0  -1  -9  120.80   37.61
   0  -1   9  102.14   39.66
   0   1   9  110.73   49.60
   0   1  -9  105.65   46.77
   0  -1  -9  111.35   34.69
   0   1  -9  121.71   33.47
   0  -1  -9  111.82   43.21
   0  -1  -9   90.31   46.99
   0   1  -9  122.29   48.34
  -5   8   5 1212.78  196.11
   5  -8  -5 1604.15  256.48
   5  -8  -5 1963.00  228.84
  -5   8   5 1559.88  254.65
   5   8  -5 1547.26  191.29
   5  -8  -5 1614.13  241.33
  -5  -8   5 1474.71  183.90
   5   8  -5 1927.40  215.36
   5  -8  -5 1434.19  190.58
  -5  -8   5 1476.32  209.68
   5   8  -5 1821.64  213.09
  -7  -5   4 1985.81  272.05
  -7   5   4 2598.47  279.75
   7   5  -4 2534.66  291.57
  -7  -5   4 1939.52  226.26
   7  -5  -4 2567.15  299.99
   7   5  -4 1903.21  253.51
   7  -5  -4 2196.65  257.61
   5   3  -9 2844.09  304.98
  -5  -3   9 1980.30  225.21
   5   3  -9 1697.00  217.02
  -5  -3   9 1799.05  235.09
   5  -3  -9 2568.16  266.72
  -5   3   9 1340.25  250.88
   5   3  -9 2089.55  246.73
   5  -3  -9 1359.15  234.89
  -5  -3   9 1578.74  209.85
   5  -3  -9 1613.53  229.97
  -5   3   9 1530.01  232.03
  -6  -4  -2 1167.64  172.61
   6  -4   2  763.67  180.09
   6   4   2  963.94  134.81
  -6  -4  -2 1081.76  197.84
   6  -4   2  871.92  148.92
  -6  -4  -2 1150.48  180.20
   6   4   2 1142.41  150.86
   6   4   2  633.03  155.39
  -6   4  -2 1058.84  145.35
  -6  -4  -2  949.01  117.27
   6   4   2 1107.25  162.23
   7   3   0  824.24  122.71
  -7  -3   0 1049.49  186.34
   7  -3   0 1099.89  200.34
  -7   3   0  788.27  148.92
   7   3   0 1227.93  197.24
   7   3   0 1405.23  171.89
  -7   3   0 1521.81  183.52
  -7   3   0 1159.99  159.34
  -7  -3   0 1378.13  195.96
  -7  -3   0 1416.35  202.38
   7  -3   0 1406.41  172.51
   1 -11   1 1182.99  147.69
  -1  11  -1 1336.65  158.00
  -1  11  -1 1529.99  190.70
   1  11   1 1735.11  197.89
   1  11   1 1658.21  201.57
  -1  11  -1  869.83  213.64
  -1  11  -1 1464.97  174.63
   1  11   1 1789.03  213.28
   1  11   1 1446.46  182.39
  -1 -11  -1 1624.41  195.29
  -1  11   2  247.27   52.32
   1  11  -2  217.33   46.88
  -1  11   2  235.40   42.09
  -1  11   2  208.19   46.04
   1 -11  -2  145.50   37.08
   1 -11  -2  177.29   58.46
  -1  11   2  168.04   75.71
   1  11  -2  198.45   42.61
   1  11  -2  144.42   98.21
   1  11  -2  217.77   48.43
   1  11  -2  152.57   72.08
  -1  11   2  229.40   42.25
  -2  -8  -5  767.89  149.84
  -2  -8  -5  644.73  149.55
   2   8   5  544.16  156.11
  -2  -8  -5  676.78  156.03
  -2  -8  -5  584.08  121.82
   2   8   5  747.69  129.39
   2  -8   5  814.20  132.53
   2  -8   5  798.27  133.13
  -2   8  -5 1084.44  145.29
  -2   8  -5  901.11  159.48
  -2   8  -5 1128.41  147.66
  -2  -8  -5  779.71  185.03
   2   8   5  720.56  139.23
  -2   8  -5  480.77  130.13
   4   9   1 1435.30  177.74
   4  -9   1  940.05   96.44
   4   9   1 1145.69  150.52
  -4  -9  -1 1185.26  156.87
  -4  -9  -1 1425.36  207.62
   4   9   1 1415.48  185.91
  -4   9  -1  674.69  188.88
   4  -9   1 1111.53  183.12
  -4  -9  -1 1337.79  184.49
  -4   9  -1 1124.04  142.91
  -7  -5   2  675.94  131.32
   7   5  -2  629.33  126.31
   7   5  -2  670.32  126.39
   7  -5  -2  708.69  112.06
   7  -5  -2  638.01  116.05
   7  -5  -2  828.82  135.75
  -7  -5   2  640.17  129.44
   0  11  -2   54.51   27.56
   0  11   2   62.05   28.56
   0  11   2   69.43   27.09
   0  11   2   56.07   22.98
   0  11  -2   47.17   20.58
   0  11  -2   52.13   23.10
   0 -11  -2   48.54   24.27
   0  11   2   52.10   24.04
   0  11  -2   36.11   34.07
  -6  -1  -3  327.33   69.79
  -6   1  -3  262.74   63.36
  -6  -1  -3  136.31   58.19
  -6  -1  -3  293.72   84.74
   6  -1   3  229.37   51.12
  -6  -1  -3  263.23   72.56
   6   1   3  226.31   65.41
  -6   1  -3  310.74   62.83
   6   1   3  247.08   68.83
   6  -1   3  190.46   64.35
   6   1   3  273.26   75.95
   2   8  -7  113.27   38.80
   2  -8  -7   57.68   55.35
  -2   8   7  147.36   42.20
   2  -8  -7  125.58   52.35
   2   8  -7  147.14   54.98
   2   8  -7  178.65   63.52
  -2   8   7  113.39   51.48
  -2   8   7   91.21   51.60
  -2   8   7  132.15   76.06
   2  -8  -7  141.66   51.80
  -2  -8   7  131.94   52.15
   2   8  -7  193.09   61.41
   2   8  -7  140.55   55.34
   3   0   7 1087.81  180.32
  -3   0  -7 1180.23  171.79
   3   0   7 1154.88  150.48
  -3   0  -7  955.87  133.13
   6   7  -1   45.54   44.60
   6   7  -1   43.76   33.39
  -6   7   1   29.47   35.51
   6   7  -1   53.46   32.87
   6  -7  -1   40.31   21.86
  -6  -7   1   44.19   36.41
   0  -2  -9 3095.08  331.79
   0  -2  -9 3301.43  370.66
   0   2  -9 3679.78  417.16
   0  -2  -9 1764.98  311.00
   0  -2   9 3125.73  345.58
   0   2  -9 3216.60  384.42
   0   2  -9 4031.72  441.09
   0   2   9 2410.66  429.86
   0  -2  -9 3068.24  399.85
   0  -2  -9 4422.71  476.00
   0   2  -9 4307.75  460.95
   0   2  -9 4099.80  429.92
   3  10   1  863.00  138.92
  -3 -10  -1  892.89  146.76
  -3  10  -1  788.66  128.37
  -3 -10  -1  589.47  121.08
  -3 -10  -1  938.47  104.73
  -3  10  -1  580.81  162.16
   3 -10   1  681.34  119.26
   3  10   1  904.29  147.37
   3 -10   1  820.04  137.40
  -4   9   5   12.70   28.91
  -4   9   5   16.11   18.55
   4  -9  -5   11.55   19.07
   4  -9  -5   11.77   20.07
  -4   9   5   27.12   24.16
   4   9  -5   12.82   18.02
   4  -9  -5   20.75   30.12
   4  -9  -5   13.50   27.53
  -4  -9   5    7.58   24.48
  -4  -9   5   11.23   18.96
   4   9  -5   13.16   23.56
  -2   9   6   15.48   15.12
   2  -9  -6   14.17   25.94
   2   9  -6   15.63   18.02
  -2   9   6   14.69   13.92
   2   9  -6   11.45   27.03
  -2   9   6   -0.49   14.37
   2   9  -6   40.80   27.51
   2   9  -6   28.45   26.38
   3   8   4 2094.99  294.63
  -3   8  -4 3262.12  352.00
   3   8   4 3193.82  368.27
  -3   8  -4 2665.17  307.65
   3   8   4 3171.96  359.98
   3  -8   4 2112.39  276.61
  -3  -8  -4 3123.61  388.23
   3   8   4 2549.29  387.63
  -3   8  -4 2008.15  297.00
  -3  -8  -4 3335.65  371.08
  -3   8  -4 3136.50  337.67
  -3  -8  -4 2945.44  336.11
  -3  -8  -4 2743.98  386.51
   3  -8   4 3298.90  345.89
  -7  -5   5   84.51   43.03
   7   5  -5   89.74   38.39
  -7   5   5   80.84   32.66
   7  -5  -5   61.16   40.68
   7  -5  -5   59.30   41.43
   7  -5  -5   59.48   35.03
  -7  -5   5   73.10   30.99
   7  -5  -5   78.54   40.97
   7   5  -5   62.07   35.55
  -1  -4  -8  224.84   64.88
  -1   4  -8  371.39   87.20
   1  -4   8  346.60   74.44
  -1   4  -8  336.93   78.08
   1   4   8  140.21   44.55
   1   4   8  285.96   94.29
   1  -4   8  321.33   62.46
  -1   4  -8  185.44   88.51
  -1  -4  -8  346.74  107.38
  -1  -4  -8  305.97   95.93
   1   4   8  210.10   55.77
   1   4   8  397.04   73.74
  -1  -4  -8  361.54  116.15
   6  -4  -8 4115.30  474.63
  -6   4   8 3967.76  455.92
   6  -4  -8 3832.46  389.35
   6   4  -8 3317.22  360.45
  -6  -4   8 2913.74  321.27
   6   4  -8 4261.58  433.60
  -6  -4   8 3712.95  416.96
  -6   4   8 3016.57  387.61
  -3  10   4  456.54   93.99
   3 -10  -4  447.07   88.67
  -3  10   4  468.83   86.91
  -3  10   4  454.89   95.60
   3 -10  -4  374.14  120.71
   3 -10  -4  458.31   86.51
   3  10  -4  375.68   97.43
   3  10  -4  545.81   98.37
  -3  10   4  418.75  132.78
  -3 -10   4  417.51   87.00
   3  10  -4  519.83   99.72
   3  -5   6 3464.18  452.13
  -3  -5  -6 1650.22  340.10
  -3   5  -6 3413.27  385.10
  -3  -5  -6 4010.84  428.63
   3   5   6 3183.00  363.57
  -3  -5  -6 2596.92  334.84
   3   5   6 2531.52  303.28
  -3   5  -6 2934.54  344.20
  -3  -5  -6 1860.58  258.12
   3   5   6 1985.37  261.75
  -6   7   5  337.06   72.89
  -6  -7   5  322.49   77.95
   6  -7  -5  290.38   63.72
   6  -7  -5  344.54   74.84
  -6   7   5  321.19   86.42
   6  -7  -5  293.04   68.12
   6   7  -5  257.31   61.60
   6  -7  -5  321.90   72.87
   6   7  -5  269.33   62.07
  -6  -7   5  337.21   78.46
   6   7  -5  260.53   53.77
  -3  -1  -7   15.93   54.27
   3   1   7   28.91   70.61
  -3  -1  -7   28.39   38.81
  -3   1  -7   -1.54   16.02
  -3  -1  -7   37.61   38.46
   1  -4  -9 1196.75  218.03
   1  -4  -9 1499.09  186.59
   1  -4  -9 1159.04  149.32
  -1  -4   9  968.71  121.03
  -1  -4   9  875.78  194.52
   1   4  -9 1307.38  187.27
   1   4  -9 1143.13  180.64
   1   4  -9  955.36   87.36
   1   4  -9 1497.02  185.13
  -4   0  -6  309.35   80.85
   4   0   6  303.56   65.86
   4   0   6  234.43   92.49
  -4   0  -6  365.49   82.58
   4   0   6  281.51   72.49
  -7   0  -1 1931.58  237.88
  -7   0  -1  926.85  209.57
   7   0   1 1505.90  245.79
  -7   0  -1 2232.97  246.28
   6   0  -9   -0.73   11.05
  -6   0   9   -0.51   13.13
   3  -8  -7  890.56  160.89
   3  -8  -7  605.83  190.90
  -3  -8   7 1006.50  173.70
   3   8  -7 1187.36  167.15
   3  -8  -7 1065.85  172.74
  -3   8   7 1057.15  200.22
   3   8  -7 1193.13  193.32
   3   8  -7 1147.23  152.45
   3  -8  -7  959.85  106.40
  -3   8   7  891.97  176.94
   3   8  -7 1097.48  147.48
   1  -9   5  100.08   62.83
  -1  -9  -5   98.94   56.65
   1   9   5   86.06   48.05
   1  -9   5  102.19   36.81
  -1  -9  -5  125.34   40.74
   1   9   5  119.73   43.41
  -1  -9  -5   95.63   47.34
  -1   9  -5  107.78   38.35
  -1   9  -5   99.56   46.59
  -1   9  -5   86.30   46.27
  -1  -9  -5   64.83   45.85
   1   9   5  115.44   47.23
  -2  11   1    5.15   15.80
   2  11  -1   -0.06   12.92
  -1   9   6 1435.29  169.18
   1  -9  -6 1471.07  187.63
  -1   9   6 1112.41  230.48
  -1   9   6 1720.64  212.22
  -1   9   6 1484.46  186.20
   1   9  -6 1507.84  182.45
   1   9  -6 1370.57  180.13
   1   9  -6 1426.13  183.81
   1   9  -6 1609.60  215.17
  -1  -9   6 1361.41  196.32
   1   9  -6 1505.38  226.83
   1  -9  -6 1610.66  242.24
   8   0  -4 2177.49  258.57
   8   0  -4 2255.13  242.43
  -8   0   4 2300.10  258.46
   3   9   3  522.52  118.28
   3  -9   3  366.91   85.68
   3   9   3  307.84  102.51
  -3  -9  -3  550.00  127.07
  -3   9  -3  447.02  112.92
   3  -9   3  475.91  105.12
  -3   9  -3  469.36   85.94
   3   9   3  427.40  110.74
  -3  -9  -3  522.82  103.07
   3   9   3  481.22  121.59
  -3   9  -3  560.87   96.50
  -3   9  -3  382.77   65.64
  -3  -9  -3  383.19  102.00
  -5   7  -2  272.31   59.17
  -5   7  -2  304.90   82.48
  -5   7  -2  249.60   49.26
   5  -7   2  154.74   74.16
  -5  -7  -2  296.19   84.67
   5   7   2  321.49   75.99
  -5  -7  -2  252.94   87.76
  -5  -7  -2  316.44   67.61
   5   7   2  133.53   30.60
   5   7   2  227.57   64.98
   5   7   2  286.90   80.07
   5  -7   2  268.41   70.86
  -5  -7  -2  253.15   59.07
  -3  -5   9   10.90   13.17
  -3  -5   9   10.54   12.20
   3   5  -9   10.45   17.76
   3   5  -9   14.06   17.57
   3   5  -9    9.32   14.51
   3  -5  -9   10.74   18.73
   3  -5  -9    9.82   23.29
   3  -5  -9   14.15   18.10
  -3  -5   9   13.50   16.94
  -3  -5   9    9.11   19.98
  -4  -1  -6   95.51   52.94
   4  -1   6   79.88   55.75
   4  -1   6  131.50   50.53
   4   1   6  125.69   37.01
  -4   1  -6  133.69   50.22
   4  -1   6  146.03   51.06
   4   1   6  126.55   44.34
  -4  -1  -6  125.39   52.20
  -4  -1  -6   81.70   43.87
  -4   1  -6  176.76   56.21
   4   1   6  126.04   83.36
   4   1   6  147.47   54.86
   5   4   4   22.07   37.00
   5  -4   4   15.10   25.14
   5   4   4   30.00   29.97
  -5  -4  -4   31.30   37.55
   5   4   4   16.91   29.77
  -5  -4  -4   19.46   28.17
  -7  -1  -1  744.22  187.41
  -7   1  -1  548.33  140.86
  -7   1  -1 1377.81  182.80
  -7  -1  -1 1213.73  169.91
  -7   1  -1 1550.23  175.84
   7   1   1 1412.19  181.16
   7   1   1 1218.62  195.10
   7  -1   1 1380.20  214.14
  -7  -1  -1 1573.44  185.66
  -6  -1   9 2851.00  340.95
  -6  -1   9 1796.62  226.19
   6   1  -9 1747.49  215.01
  -6   1   9 2584.32  309.53
  -6   1   9 2463.81  325.45
   6   1  -9 2575.86  318.78
   6  -1  -9 2608.82  317.21
  -6   1   9 1999.36  287.89
   6  -1  -9 2181.53  286.90
  -6  -1   9 2734.80  310.78
   6   1  -9 2944.81  311.58
   6  -1  -9 3152.00  317.83
   2   5   7  691.92  126.15
   2  -5   7  471.34  125.38
  -2  -5  -7  648.24  130.48
  -2   5  -7  248.80  117.31
  -2  -5  -7  615.79  145.45
  -2   5  -7  808.62  139.06
  -2  -5  -7  908.94  178.81
   2   5   7  668.45  137.15
  -2  -5  -7  371.40  113.63
  -2   5  -7  716.88  142.36
  -3   1  10 1840.18  214.82
   3  -1 -10 1703.59  254.89
   3  -1 -10 1451.45  223.98
  -3   1  10 1716.07  205.04
   3   1 -10 1752.64  244.57
   3   1 -10 1618.87  246.16
  -3  -1  10 1778.45  221.06
   3   1 -10 2000.43  306.69
   3  -1 -10 2323.32  290.73
  -3  -1  10 2231.61  253.27
  -3  -1  10 2349.16  278.07
   3   1 -10 1846.75  248.02
   3  -1 -10 1837.67  231.02
  -1  -8  -6 1514.85  252.37
   1  -8   6 1600.01  199.38
  -1   8  -6 1726.61  207.61
  -1  -8  -6 1804.08  248.59
   1   8   6 1563.89  207.44
   1   8   6 1995.72  241.54
  -1  -8  -6 1030.68  237.00
  -1  -8  -6 1743.65  218.75
  -1  -8  -6 1158.92  215.74
  -1   8  -6 1746.11  205.79
   1  -8   6 1440.90  169.10
  -1   8  -6 1299.80  214.35
  -1   8  -6 1287.52  220.14
   8  -1  -4 1077.56  164.80
  -8  -1   4 1058.48  164.43
   8   1  -4 1234.39  161.24
   8  -1  -4 1271.23  163.75
  -8  -1   4 1349.66  169.97
  -8   1   4 1054.46  160.73
   8   1  -4 1130.32  144.30
   6   2   3 1302.90  182.00
  -6  -2  -3  688.30  171.42
   6   2   3 1027.74  175.87
  -6  -2  -3 1376.83  172.13
   6  -2   3 1226.44  168.40
   6   2   3  746.28  159.92
  -6  -2  -3 1234.96  175.77
  -6   2  -3 1008.68  131.59
  -6  -2  -3  769.44  134.81
  -6   2  -3 1187.98  170.80
   3  -9  -6  508.53  141.47
  -3   9   6  584.58  115.15
  -3   9   6  651.57  116.44
   3   9  -6  520.67  100.99
  -3  -9   6  761.91  133.12
  -3   9   6  713.71  182.53
   3   9  -6  786.47  134.11
   3   9  -6  732.29  122.58
   3   9  -6  638.90  145.70
   3  -9  -6  400.61  106.23
   3  -9  -6  606.86  113.83
   3  -9  -6  523.79  106.82
   2  11   0 3891.04  401.86
   2 -11   0 2948.32  329.18
  -2  11   0 3759.45  380.34
   2  11   0 3376.26  356.70
   2  11   0 3543.41  352.19
  -2  11   0 3596.85  372.61
  -2 -11   0 3691.93  382.76
  -2  11   0 2160.88  343.00
  -2 -11   0 3271.90  356.39
  -2  11   0 3601.17  376.03
  -8   0   3    3.41   17.54
   1  -8  -7  690.38  150.41
   1   8  -7  858.10  139.76
  -1   8   7 1067.94  141.65
  -1  -8   7  892.48  170.21
   1   8  -7  977.05  135.87
   1   8  -7 1040.49  138.13
   1  -8  -7 1010.01  184.75
  -1   8   7  601.52  161.81
   1   8  -7  898.22  154.77
   1   8  -7 1097.84  153.19
  -2  11   2 1638.48  190.89
   2 -11  -2 1223.65  195.67
   2  11  -2 1972.07  306.19
   2  11  -2 1699.40  190.97
  -2  11   2  711.41  178.58
   2 -11  -2 1177.16  147.46
   2  11  -2 1340.74  157.83
  -2 -11   2 1617.55  193.44
  -2  11   2 1196.33  167.08
   2  11  -2 1795.59  225.36
  -2  11   2 1291.15  161.62
  -2  11   2 1566.45  185.75
  -2   0  -8  415.13  135.65
   2   0   8  723.90  125.24
  -2   0  -8 1248.24  163.90
  -2   0  -8  594.65  136.78
   2   0   8  596.93  208.41
  -2   0  -8  939.78   86.44
   2   0   8  661.92  137.78
   3   7   5  622.54  124.71
  -3   7  -5  984.11  105.04
  -3  -7  -5  940.56  145.95
  -3  -7  -5  785.71  201.69
   3   7   5  965.41  155.19
  -3   7  -5 1096.03  143.13
  -3   7  -5 1241.71  177.70
   3   7   5  767.26  182.30
  -3  -7  -5 1232.34  176.58
   3  -7   5  915.10  160.12
  -3   7  -5  983.06  107.50
   3   7   5  756.63  191.65
  -3  -7  -5  818.14  177.83
   4   0 -10  494.84  128.23
  -4   0  10  729.09  123.49
  -4   0  10  560.11  104.40
   4   0 -10  515.40  134.32
  -4   0  10  505.60  134.32
   4   0 -10  583.48  125.43
  -4   0  10  550.51  156.06
   4   5   5  454.09  129.17
  -4  -5  -5  547.70  176.51
   4  -5   5  467.41  137.44
   4  -5   5  611.94  154.10
  -4   5  -5 1037.18  135.82
  -4  -5  -5  789.61  152.96
  -4  -5  -5  804.94  180.18
   4   5   5  718.72  164.61
  -4  -5  -5  995.96  157.78
  -4   5  -5  949.20  102.32
   4   5   5  519.43   94.35
   4   5   5  774.59  161.12
  -5  -7   7 2040.56  256.62
   5  -7  -7 2119.93  285.60
  -5   7   7 1977.14  299.34
   5  -7  -7 1402.82  206.57
  -5   7   7 1502.91  221.48
   5   7  -7 1857.36  210.99
   5  -7  -7 1985.19  266.08
   5   7  -7 2021.95  244.21
   5  -7  -7 1756.39  207.39
   5   7  -7 2087.91  241.47
   5  -7  -7 2107.10  220.56
  -2   5   9 1362.60  193.78
   2  -5  -9 1522.38  228.96
   2  -5  -9 1750.33  203.84
   2   5  -9 1638.33  203.23
   2   5  -9 1597.13  220.17
   2   5  -9 1665.39  221.67
   2   5  -9 1755.90  217.28
   2   5  -9 1552.09  179.87
  -2  -5   9 1523.10  173.75
   2  -5  -9 1362.01  166.26
  -2  -7  -6 2079.14  270.94
   2  -7   6 3178.51  341.40
  -2   7  -6 1446.08  257.70
   2   7   6 2696.48  336.58
  -2  -7  -6 2126.71  385.32
   2   7   6 3311.56  354.32
  -2   7  -6 4049.91  434.98
  -2  -7  -6 3753.70  406.29
  -2  -7  -6 2154.00  312.69
  -2   7  -6 4400.39  482.73
  -2  -7  -6 2490.11  355.32
  -2   7  -6 2715.37  320.59
   3  -2   7  222.98   50.24
  -3   2  -7  216.40   79.84
  -3  -2  -7  191.62   68.37
  -3  -2  -7  329.14   79.83
   3  -2   7  187.09   52.01
  -3   2  -7  268.87   72.73
  -3   2  -7  281.48   88.62
   3   2   7  264.44   57.78
  -3  -2  -7  186.29   61.99
   3   2   7  166.32   68.63
   3   2   7  184.90   69.84
   3   2   7  235.63   59.94
  -8  -1   3 1011.11  152.40
   8  -1  -3 1019.94  151.08
   8  -1  -3  886.55  153.60
  -8   1   3 1007.65  139.23
   8   1  -3 1127.71  178.42
  -8   1   3  843.00  131.01
   8   1  -3  854.69  151.99
  -8  -1   3  799.03  155.46
  -8   1   3  876.28  131.20
   5   6   3 1124.75  169.50
  -5  -6  -3 1170.05  169.96
  -5   6  -3 1114.26  158.26
  -5  -6  -3 1183.61  167.61
  -5  -6  -3  862.48  166.53
  -5   6  -3 1218.81  157.44
   5   6   3 1243.20  174.28
  -5   6  -3  887.47  177.74
   5   6   3  882.42  133.88
   5  -6   3  753.58  181.23
   5   6   3  827.65  177.14
   5  -6   3  557.29  126.05
  -5  -6  -3  983.01  184.14
   5  -9  -2 1198.44  244.74
  -5   9   2 2125.60  230.17
   5   9  -2 1350.30  239.84
  -5  -9   2 2176.55  265.32
  -5  -9   2 2108.27  261.78
  -5   9   2  955.27  171.48
   5   9  -2 2201.11  250.47
  -5   9   2 2109.49  231.71
  -5   9   2 2150.37  239.17
   2  -1   8  531.62  103.61
   2   1   8  408.23  106.86
   2  -1   8  467.81  106.43
  -2  -1  -8  283.12  100.32
  -2  -1  -8  851.25  148.32
  -2   1  -8  842.30  149.39
  -2   1  -8  654.17  125.43
   2   1   8  485.60   92.76
  -2  -1  -8  246.75   80.69
  -2   1  -8  505.66  109.60
  -2  -1  -8  589.44  137.83
   2   1   8  362.85  149.26
   7  -1  -8 1187.59  144.95
   7   1  -8  982.93   73.75
  -7  -1   8  948.75  123.01
  -7  -1   8 1000.93  192.03
   7  -1  -8 1260.24  186.72
   7   1  -8 1314.58  176.10
  -7   1   8 1397.71  180.21
  -7   1   8 1061.18  168.85
  -7  -1   8 1019.25  137.76
  -7   1   8 1255.72  173.33
   7   1  -8  903.06  171.51
   7  -1  -8  925.94  168.75
  -4  -1  10  305.70  101.32
  -4   1  10  443.70   87.70
   4  -1 -10  449.12   95.71
  -4  -1  10  676.98  129.76
   4   1 -10  665.46  115.72
   4  -1 -10  405.56  113.67
  -4   1  10  711.84  114.21
  -4   1  10  479.78  137.08
   4   1 -10  483.12  110.35
   4  -1 -10  522.08  125.16
  -4  -1  10  388.10   84.78
  -4  -1  10  460.77  118.14
  -4   1  10  397.66  107.12
   4   1 -10  378.24   91.88
   5  -9  -3 2088.72  232.20
  -5   9   3 2244.98  253.79
  -5   9   3 2246.11  357.75
  -5   9   3 2828.55  293.63
   5   9  -3 1675.61  271.49
  -5  -9   3 2701.03  307.39
  -5  -9   3 2725.53  318.18
   5   9  -3 3113.69  319.52
   5  -9  -3 2087.09  254.27
   5  -9  -3 2747.78  364.78
  -5  -4   9  117.60   53.57
  -5   4   9  102.16   52.90
   5   4  -9   82.47   50.68
  -5   4   9   75.15   51.60
  -5  -4   9   45.37   28.83
  -5  -4   9   65.22   35.05
  -8   1   5 1445.45  222.72
  -8   1   5 1842.30  219.05
   8   1  -5 1813.01  221.73
   8  -1  -5 1461.17  191.55
   8   1  -5 1583.28  190.69
   8  -1  -5 1919.67  228.33
  -8  -1   5 1432.73  211.55
   2   0 -10 1462.20  225.42
   2   0 -10 1620.51  226.46
   2   0 -10 1189.24  209.85
   2   0 -10 1524.14  257.48
  -2   0  10 1618.86  211.10
   2   0 -10 1365.13  212.62
  -2   0  10 1411.81  188.60
  -2  10  -3  121.16   37.06
   2  10   3   93.03   37.37
   2 -10   3  100.42   52.38
  -2  10  -3   91.37   46.03
   2  10   3  107.98   41.91
  -2 -10  -3   89.14   44.19
  -2  10  -3  102.57   32.43
  -2 -10  -3   45.25   40.89
   2 -10   3   94.03   38.82
  -2  10  -3   68.87   50.83
  -2 -10  -3  119.79   43.22
  -2 -10  -3  123.58   40.01
   2  10   3   97.06   49.37
   2   7  -8  147.35   39.26
   2  -7  -8  130.52   55.15
   2   7  -8  116.32   35.46
  -2   7   8  156.07   40.60
  -2  -7   8  136.22   54.03
   2   7  -8  134.93   46.86
   2   7  -8  153.81   48.22
   2   7  -8  120.35   45.50
  -2   7   8  158.13   70.92
  -3   7   8   82.76   53.27
   3  -7  -8   76.85   48.17
  -3  -7   8  139.72   47.11
  -3  -7   8  180.06   76.33
   3   7  -8  192.98   83.60
   3   7  -8  136.61   49.80
   3   7  -8  186.64  108.68
   3  -7  -8   71.35   49.02
  -6  -6  -1  578.91  117.93
   6   6   1  494.96  118.58
  -6  -6  -1  532.10  107.35
   6   6   1  638.29  110.75
   6   6   1  634.71  113.46
   6   6   1  323.99   62.61
  -6  -6  -1  627.15  128.29
  -6  -6  -1  359.64   91.14
  -6   6  -1  582.26  101.22
  -6   6  -1  436.26  130.35
   6  -6   1  464.51   90.70
   6  -6   1  519.86  109.22
   6  -6   1  329.37  119.58
  -4  10   2  614.40  108.96
   4 -10  -2  617.51  105.95
   4 -10  -2  651.78  112.95
  -4 -10   2  316.00  154.99
  -4 -10   2  796.83  131.28
   4  10  -2  885.71  138.55
   4  10  -2  770.03  120.54
  -4  10   2  574.41  175.12
   4 -10  -2  710.65  164.57
  -4  10   2  628.05  114.12
  -4  10   2  712.71  113.30
   0   3  -9   38.94   66.11
   0   3  -9    8.39   24.64
   0   3   9    9.06   16.41
   0   3  -9   45.48   41.45
   0  -3  -9    4.97   20.77
   1  11   2  349.87   75.12
  -1  11  -2  338.37   75.59
   1  11   2  336.28   76.00
  -1 -11  -2  308.40   81.93
   1  11   2  336.45   89.35
   1 -11   2  207.11   45.77
  -1  11  -2  238.05   48.01
   1  11   2  338.31   74.90
  -1  11  -2  224.51   89.15
   5  -8   1 1580.76  194.26
   5  -8   1 1013.68  133.79
  -5   8  -1 1225.68  261.16
  -5  -8  -1 1019.73  193.46
   5   8   1 1352.66  176.24
   5   8   1  890.10  224.32
   5   8   1 1548.17  228.62
  -5  -8  -1 1650.21  211.04
   5   8   1 1897.42  215.19
  -5  -8  -1 1799.93  233.15
   1 -11  -3  105.83   40.63
  -1  11   3  125.89   37.03
  -1  11   3  120.98   38.56
  -1  11   3  142.93   38.25
  -1  11   3   73.93   58.95
   1  11  -3  149.48   41.07
   1 -11  -3  103.98   62.51
   1  11  -3   98.65   38.24
  -1  11   3  124.19   34.71
  -1 -10  -4 1924.63  252.75
   1  10   4 2193.93  266.21
   1  10   4 2217.35  278.80
  -1  10  -4 1564.46  198.18
  -1 -10  -4 1694.99  255.00
   1  10   4 1704.96  213.10
   1 -10   4 2079.38  260.49
  -1  10  -4 1675.79  215.56
   1  10   4 1896.13  213.08
   1 -10   4 1624.99  221.77
  -1  10  -4 2187.29  241.63
  -1 -10  -4 1732.96  322.01
  -1  10  -4 2043.00  227.31
  -4   2  -6  227.98   59.24
   4   2   6  263.43   60.55
  -4  -2  -6  125.81   66.44
  -4  -2  -6  208.36   47.07
   4   2   6  200.54   74.45
   4   2   6  254.31   63.43
   4  -2   6  252.09   68.19
  -4  -2  -6  321.80   70.79
   4   2   6  197.72   39.85
   4  -2   6  317.57   84.76
  -4   2  -6  274.14   80.95
   4  -2   6  246.16   53.29
  -2  10   5  177.85   44.91
   2 -10  -5  131.17   73.16
  -2  10   5  158.00   43.11
  -2  10   5  180.57   64.62
   2  10  -5  228.31   57.08
   2  10  -5  204.08   40.22
   2  10  -5  168.43   37.80
   2  10  -5  183.87   47.57
   2  10  -5  189.89   43.73
  -2  10   5  204.11   83.07
  -2  10   5  226.70   40.60
   2 -10  -5  152.17   52.85
  -7   2  -1   35.89   26.85
   7   2   1   34.60   33.33
  -7   2  -1   47.85   32.04
  -7   2  -1   17.66   20.92
  -7  -2  -1   34.76   26.89
  -7   4   0  391.58   77.96
   7  -4   0  288.77   68.73
   7   4   0  387.12   88.15
  -7  -4   0  357.56   85.72
  -7  -4   0  393.98  101.20
   7   4   0  344.72   63.86
   7   4   0  274.36   87.62
   7  -4   0  309.71  103.46
   7  -4   0  324.59   62.99
  -7  -4   0  265.66   81.52
  -6   2   9  389.23  107.31
  -6   2   9  286.34   94.02
   6  -2  -9  219.93   70.68
  -6   2   9  357.60  101.37
   6  -2  -9  420.58   99.67
   6   2  -9  337.86   83.70
  -6  -2   9  455.20  105.67
   6   2  -9  413.16   96.83
   6   2  -9  393.99   77.10
  -6  -2   9  311.32   79.69
   6  -2  -9  430.68   86.48
  -6  -2   9  421.89   88.07
  -7  -5   1  390.29   93.98
   7   5  -1  482.69  107.86
   7  -5  -1  453.18   77.01
   7  -5  -1  300.69  110.05
   7  -5  -1  470.17   94.27
  -7  -5   1  476.27   96.09
  -7  -5   1  560.43  125.90
   7   5  -1  501.77  118.33
   7   5  -1  596.16  106.96
   4   5  -9  119.82   36.03
   4  -5  -9  150.71   35.90
  -4  -5   9  164.11   49.13
  -4  -5   9  164.22   42.09
   4   5  -9  117.53   43.16
   4  -5  -9  151.14   38.10
  -4   5   9   85.03   53.57
  -4  -5   9   85.39   44.00
   4  -5  -9  105.79   44.61
  -4   5   9  145.87   66.25
   4  -5  -9  146.55   38.27
   1  10  -5 1459.81  208.44
   1  10  -5 1845.33  219.81
   1  10  -5 1636.79  192.08
   1  10  -5 1289.32  214.30
  -1 -10   5 1232.61  170.84
  -1  10   5 1126.98  203.69
   1 -10  -5 1520.53  263.11
  -1  10   5 1114.30  171.52
   1  10  -5 1588.66  192.61
  -1  10   5 1415.65  175.68
   1 -10  -5 1546.50  201.03
  -1  10   5 1452.25  253.63
   2   1 -10  416.65   96.96
   2   1 -10  368.12  103.94
  -2  -1  10  372.49   81.21
  -2   1  10  388.74   85.80
   2   1 -10  390.21  105.06
   2  -1 -10  352.01  103.14
   2   1 -10  389.49  113.46
   2  -1 -10  384.20  128.61
   2  -1 -10  444.93   84.29
   2  -1 -10  376.35   82.94
   2   1 -10  402.42  117.75
   2  -1 -10  597.23  120.48
   2  -1 -10  352.94   96.62
  -2  -1  10  421.95   90.44
   3  -2 -10  416.46  125.99
   3   2 -10  536.65  122.97
   3  -2 -10  451.93  112.43
   3   2 -10  551.25  128.91
   3  -2 -10  486.28  101.90
   3   2 -10  544.55  126.49
  -3  -2  10  558.05  113.22
   3  -2 -10  547.86  152.16
   3  -2 -10  688.39  118.14
   3   2 -10  625.06  143.32
  -3  -2  10  459.47  132.08
  -3  -2  10  471.60  142.43
  -8   2   4  267.89  107.62
  -8  -2   4  200.64   84.02
   0   6  -8   54.51   23.22
   0  -6   8   37.30   32.57
   0  -6  -8   56.96   32.88
   0   6   8   77.78   29.82
   0  -6  -8   56.66   40.48
   0  -6  -8   63.62   43.61
   0   6  -8   76.47   42.70
   0   6  -8   52.95   36.71
   0   6  -8   65.00   38.04
   5   6  -8 2092.40  249.74
   5  -6  -8 1774.87  226.21
   5  -6  -8 2254.97  234.46
   5  -6  -8 1748.51  221.16
  -5   6   8 1618.41  233.34
   5  -6  -8 1912.75  279.66
   5   6  -8 1765.85  208.45
  -5  -6   8 1774.95  227.52
   5   6  -8 2307.53  252.33
  -5   6   8 2105.28  306.47
  -5  -6   8 2194.33  263.93
  -4  10   1  131.71   75.53
  -4  10   1  200.52   39.90
   4  10  -1  219.02   40.37
   4  10  -1   20.43   34.77
   4 -10  -1  188.31   54.62
  -4 -10   1  113.12   81.92
  -4  10   1  176.73   46.24
  -4  10   1  182.74   38.80
  -4 -10   1  162.63   41.66
  -4   8  -3  127.40   38.11
   4  -8   3  107.61   47.00
  -4   8  -3  124.77   41.57
  -4   8  -3  127.01   51.54
   4   8   3  145.83   66.25
   4  -8   3  100.30   44.83
  -5  -8   6 1598.42  213.70
   5   8  -6 1681.76  206.70
   5   8  -6 1788.97  212.26
   5   8  -6 1809.24  226.01
  -5   8   6 1428.38  230.41
   5  -8  -6 1429.78  223.93
   5  -8  -6 1278.52  197.65
   5  -8  -6 1831.87  196.66
   5  -8  -6 1457.63  234.64
  -5   8   6 1484.85  235.06
  -5  -8   6 1731.06  211.56
   5  -8  -6 1448.64  181.25
   6  -6  -7  707.79  105.21
   6   6  -7  705.10  135.22
   6  -6  -7  623.63  107.35
   6  -6  -7  720.86  150.95
  -6   6   7  625.32  134.76
  -6  -6   7  518.59  106.93
   6   6  -7  580.69  103.98
   6  -6  -7  617.70  111.51
  -6   6   7  510.49  134.27
   6   6  -7  618.86  106.92
   4 -10  -3  737.18  118.02
  -4  10   3  527.18  163.88
   4 -10  -3  683.93  168.74
   4  10  -3  867.31  130.93
   4 -10  -3  636.13  121.49
  -4  10   3  703.35  117.26
  -4 -10   3  352.19  158.96
  -4  10   3  608.34  105.62
  -4  10   3  734.99  123.05
  -4 -10   3  664.31  130.24
   7  -5  -6 3609.85  443.76
  -7  -5   6 4593.67  503.93
  -7   5   6 4685.56  488.97
   7   5  -6 4265.14  439.01
   7   5  -6 4166.72  456.68
  -7   5   6 3508.91  418.63
   7  -5  -6 4379.65  437.82
  -7   5   6 4285.57  446.12
   7   5  -6 4462.29  460.35
   7  -4  -7 2865.27  383.64
   7   4  -7 2783.65  295.90
   7  -4  -7 2667.28  275.08
  -7  -4   7 3026.09  358.18
   7  -4  -7 2021.97  241.63
  -7   4   7 2722.06  361.78
  -7   4   7 2479.02  294.20
   7   4  -7 2429.07  276.03
   8   2  -3 5279.58  555.14
   8  -2  -3 5565.18  243.00
   8   2  -3 4564.01  520.94
   8  -2  -3 5947.28  246.95
  -8  -2   3 6159.29  262.25
  -8  -2   3 5680.48  251.67
  -8   2   3 4724.72  475.25
  -8   2   3 4451.66  449.51
  -5  -9   1   17.58   32.87
   0  11  -3   11.56   18.82
   0  11  -3   17.16   16.21
   0 -11  -3   14.68   16.46
   0  11   3   26.06   19.42
   0  11  -3   14.82   17.31
   0  11   3   25.34   29.35
   6   5   2   21.12   21.62
  -6  -5  -2   22.42   32.77
   6   5   2   24.81   27.64
   6  -7   0  105.39   36.38
   6  -7   0   77.99   46.41
  -6   7   0   81.35   42.15
  -6  -7   0  169.95   55.11
   6   7   0  110.84   40.59
  -6  -7   0  155.64   43.04
   6  -7   0  126.93   41.07
   6   7   0  100.12   61.71
   6   7   0  153.78   44.38
  -8   0   2 1218.24  149.91
  -8   0   2  959.46  119.82
   8   0  -2 1188.74  151.79
   8   0  -2 1163.60  207.97
  -8   0   2  633.84  141.23
  -2  -2  -8    7.06   29.91
   5   0   5 2606.15  304.55
  -5   0  -5  928.15  210.89
   5   0   5 2448.07  312.45
  -5   0  -5 2852.29  319.83
   5   0   5 1274.69  203.00
   5   0   5 3510.64  409.70
  -5   0  -5 2941.79  338.10
   7   2  -8   53.55   45.48
  -7  -2   8   36.03   29.57
   7  -2  -8   54.60   36.72
  -7  -2   8   36.66   30.06
  -7   2   8   43.84   42.51
   7  -2  -8   39.79   29.23
   7   2  -8   45.96   35.89
   7  -2  -8   61.00   25.29
  -7   2   8   51.43   43.12
   4   2 -10  183.53   67.59
   4  -2 -10  210.36   58.71
  -4   2  10  263.68   67.23
  -4  -2  10  286.81   94.11
  -4  -2  10  247.63   67.01
   4  -2 -10  178.91   63.06
   4   2 -10  240.53   68.38
   4   2 -10  260.61   72.66
  -4   2  10  157.31   62.79
  -4  -2  10  238.91   56.73
  -2  11  -1    7.70   20.70
   2  11   1   16.30   24.51
   2 -11   1    9.26   21.22
  -2  11  -1   10.41   16.16
  -8  -2   5 2632.61  312.73
   8  -2  -5 2822.44  311.30
   8   2  -5 2142.67  261.26
  -8   2   5 2857.16  308.11
   8  -2  -5 2343.54  266.96
  -8   2   5 2198.79  280.24
   4  -8  -7  646.67  140.40
   4   8  -7  624.72  111.21
   4  -8  -7  441.03  105.02
   4  -8  -7  437.10  144.75
   4   8  -7  804.28  129.60
   4   8  -7  768.99  134.71
   4  -8  -7  538.56  106.39
   4  -8  -7  745.50  119.48
  -4   8   7  747.45  167.22
  -4   8   7  552.93  148.49
  -4  -8   7  522.59  110.58
   5   9  -4  899.59  144.63
   5  -9  -4  512.83  158.56
  -5   9   4  801.44  192.36
   5  -9  -4  954.32  125.82
   5  -9  -4  765.71  120.47
   5   9  -4 1097.28  148.93
  -5  -9   4  915.47  151.23
  -5   9   4 1053.78  130.34
  -5  -9   4  791.09  170.09
   5  -9  -4  785.51  143.31
  -7   6   3   73.31   41.01
   7  -6  -3   79.47   58.90
   7   6  -3   42.44   32.63
  -7   6   3   80.60   41.01
   7   6  -3   68.04   39.16
  -7  -6   3   83.96   39.05
   7  -6  -3   64.22   46.09
  -7  -6   3   66.62   38.20
  -2  11   3  182.74   48.71
   2  11  -3   95.21   53.46
  -2  11   3  168.14   50.91
  -2  11   3  175.50   33.77
   2  11  -3  180.91   39.33
   2 -11  -3  135.12   33.30
  -2  11   3  164.25   41.93
   2 -11  -3  129.65   66.15
  -2  11   3  135.71   68.75
  -6  -3  -3  590.36  101.52
  -6  -3  -3  439.26  104.83
  -6  -3  -3  362.12   79.20
   6  -3   3  346.32   98.07
   6   3   3  282.04  110.26
   6   3   3  351.64  101.95
  -6  -3  -3  517.37  123.59
   6  -3   3  543.41  105.53
  -6   3  -3  558.29  110.88
   6   3   3  465.87   84.42
  -6   3  -3  465.08   95.83
   4   7   4   39.90   35.81
   4   7   4   46.13   32.14
  -4  -7  -4   66.48   72.46
  -4  -7  -4   33.63   53.94
  -4  -7  -4   49.06   57.53
   4  -7   4    9.35   17.61
  -4   7  -4   15.29   20.98
  -4  -7  -4   56.76   36.31
   7   6  -4  350.60   80.25
  -7   6   4  457.68   95.76
  -7  -6   4  397.93   98.38
  -7   6   4  343.71   66.98
   7  -6  -4  431.95   77.39
   7  -6  -4  322.93   73.47
  -7  -6   4  385.16   86.29
   7   6  -4  342.40   75.12
   8   1  -2  616.50  104.90
  -8   1   2  468.28   96.78
  -8  -1   2  371.13   88.32
   8  -1  -2  366.48  122.89
  -8  -1   2  337.22   96.13
  -8   1   2  381.36   76.71
  -8   1   2  410.33   76.86
   8  -1  -2  431.07   93.45
  -8  -1   2  507.30  116.72
   8   1  -2  429.68   93.26
   0  -9  -6  179.10   58.99
   0   9  -6  187.83   41.08
   0   9   6  156.37   64.06
   0   9  -6  225.98   54.74
   0  -9  -6  174.83   54.75
   0   9   6  228.20   64.66
   0   9  -6  220.92   62.89
   0  -9   6  150.93   44.31
   0   9  -6  206.22   48.77
   0  -9  -6  188.57   54.13
   0   9   6  198.38   52.93
   0   9  -6  179.08   45.46
   5   1   5  427.32  126.50
   5   1   5  479.83  100.01
   5  -1   5  581.76  114.79
   5   1   5  524.92  107.88
  -5   1  -5  509.28  103.93
  -5  -1  -5  632.11  119.19
  -5   1  -5  465.59  110.06
   5   1   5  193.80  106.70
   5  -1   5  527.59  118.99
  -5  -1  -5  635.96  124.24
  -5  -1  -5  286.88   90.68
   5  -1   5  670.23  119.56
  -8   0   6 4021.02  425.88
   8   0  -6 4699.54  505.01
  -8   0   6 4760.26  502.40
   6  -7  -6  510.30   96.37
  -6  -7   6  601.06  111.48
  -6  -7   6  491.19  107.43
   6   7  -6  459.16   91.04
   6   7  -6  564.10   99.65
   6   7  -6  481.13   97.03
   6  -7  -6  519.03  125.29
  -6   7   6  531.58  132.96
  -6   7   6  406.98   86.19
   6  -7  -6  493.30   91.31
   2   2 -10   95.02   60.85
   2   2 -10  145.13   47.89
   2   2 -10   87.44   38.00
   2  -2 -10   82.16   31.49
   2   2 -10  103.46   44.51
   2  -2 -10   66.25   40.56
   2  -2 -10  115.07   36.78
   2   2 -10  103.64   42.00
  -2  -2  10   91.01   41.62
   2  -2 -10   93.00   47.90
   3  -3   7  328.86   73.57
  -3  -3  -7  276.84  107.07
   3   3   7  265.17  109.10
  -3  -3  -7  322.17   87.92
   3   3   7  410.08   85.82
   3   3   7  387.19   75.23
   3  -3   7  424.73   80.94
  -3   3  -7  416.15  103.47
  -3   3  -7  433.74   99.93
  -3   3  -7  444.77  110.45
   3   3   7  352.76   68.53
  -3  -3  -7  412.22   94.71
  -1  -7  -7 1558.48  256.11
   1   7   7 3666.90  392.02
  -1  -7  -7 2948.35  358.47
  -1  -7  -7 2776.24  351.43
  -1  -7  -7 2601.65  383.35
   1   7   7 3009.71  358.33
  -1   7  -7 3639.21  386.05
   1  -7   7 2451.60  283.00
   1   7   7 2518.88  323.53
  -1   7  -7 3578.58  393.98
  -1   7  -7 4069.82  426.27
  -1   7  -7 1729.00  297.61
  -1  -7  -7 3219.63  358.35
  -3 -10  -2  262.19  102.36
   3 -10   2  536.97  103.52
   3  10   2  606.44  106.11
  -3 -10  -2  650.03  117.09
  -3 -10  -2  375.20   82.46
  -3  10  -2  587.13  100.92
  -3 -10  -2  628.04  131.14
  -3  10  -2  342.07  139.17
   3 -10   2  489.48   99.18
   3  10   2  647.23  118.48
   3  10   2  588.54  125.74
  -6  -8   3 1096.29  164.51
   6  -8  -3 1036.23  145.83
   6  -8  -3 1145.34  203.35
   6  -8  -3 1331.70  184.65
   6   8  -3  863.47  164.38
  -6  -8   3 1199.48  182.16
  -6   8   3  974.67   94.20
  -6   8   3 1089.64  201.37
  -1  -5  -8   23.45   27.26
   1   5   8   17.96   17.07
   1   5   8   15.34   21.00
   1   5   8   25.75   14.55
  -1  -5  -8   29.47   30.40
  -1  -5  -8   14.42   18.44
  -1   5  -8   38.43   27.00
  -1   5  -8   12.67   23.88
  -1   5  -8   26.63   23.21
   6  -5  -8  764.01  165.31
  -6   5   8  660.80  161.41
   6  -5  -8  601.45  123.27
   6   5  -8  758.52  132.90
  -6  -5   8  771.70  137.95
  -6   5   8  634.98  126.85
  -6   5   8  711.38  168.59
   6  -5  -8  706.68  110.59
  -6  -5   8  581.77  115.90
   6   5  -8  774.45  130.81
  -8   1   6 1577.01  193.76
  -8  -1   6 1511.09  187.87
   8   1  -6 1380.14  178.77
   8  -1  -6 1423.31  180.59
  -8   1   6 1524.93  183.24
  -8  -1   6 1408.11  175.27
   1  -7  -8   25.91   23.92
   1   7  -8   29.95   21.42
  -1  -7   8   27.62   32.23
   1  -7  -8   26.41   22.40
  -1   7   8   34.12   24.72
   1   7  -8   22.36   19.92
  -4  -7   8 2938.53  329.79
  -4   7   8 2727.79  337.35
   4  -7  -8 2919.94  328.52
   4   7  -8 3911.39  397.47
   4  -7  -8 2743.44  409.88
   4   7  -8 2976.89  317.95
   4  -7  -8 2330.79  320.62
  -4  -7   8 3436.52  384.64
   4   7  -8 3364.56  367.71
   4  -7  -8 2311.07  330.78
  -4   7   8 3993.08  528.14
   4  -7  -8 4076.53  408.42
  -4  -9  -2  114.32   42.51
  -4   9  -2  123.71   43.81
   4   9   2  145.48   45.78
  -4   9  -2  124.10   34.89
   4   9   2  136.40   54.52
  -4   9  -2   64.40   55.11
   4  -9   2  133.72   44.19
  -4   9  -2  115.24   40.99
   4   9   2  133.03   44.31
  -4  -9  -2   80.72   39.84
   4  -9   2  136.21   35.40
  -4  -9  -2  123.71   54.74
   4   9   2   72.95   37.44
   3  10  -5  913.62  162.16
   3  10  -5 1229.46  160.92
   3 -10  -5  882.44  202.14
  -3  10   5  975.33  161.69
   3 -10  -5 1009.25  130.45
  -3  10   5 1036.90  143.35
  -3  10   5 1019.49  142.40
   3 -10  -5  848.39  148.67
   3  10  -5 1164.15  156.71
  -3 -10   5 1050.79  140.03
   3  10  -5 1479.18  196.34
  -3  10   5 1037.94  125.05
   1  -5  -9    3.95   18.56
  -1  -5   9    3.17   15.91
   1   5  -9    1.21   18.55
   5   0 -10   -2.72   15.43
  -4  -3  -6   10.14   25.71
   4   3   6   10.78   20.18
   4   3   6   13.41   22.35
   4   3   6   15.26   23.00
  -7   3  -1  978.09   97.84
   7   3   1 1248.91  205.91
   7   3   1 1553.93  199.38
  -7  -3  -1 1392.00  170.20
  -7  -3  -1  774.84  166.38
   7  -3   1  959.10  179.75
  -7   3  -1 1754.82  204.81
  -7  -3  -1 1226.44  154.58
  -7   3  -1 1550.50  185.26
  -6   3   9  489.69  127.93
   6   3  -9  882.77  138.01
  -6   3   9  641.77  150.06
  -6  -3   9  557.86  123.38
   6  -3  -9  786.20  112.86
   6  -3  -9  546.76  130.56
   6   3  -9  735.71  130.19
  -6  -3   9  785.76  135.67
   6  -3  -9  657.54  139.22
   6   8  -2 2635.75  355.57
   6  -8  -2 4234.48  431.33
  -6  -8   2 3784.72  407.68
   6   8  -2 3976.04  409.24
  -6   8   2 3160.95  433.30
  -6   8   2 3796.28  393.16
   6  -8  -2 3901.55  425.59
  -6  -8   2 3056.97  346.33
   7  -6  -2  628.04  102.62
   7   6  -2  636.62  118.88
  -7  -6   2  604.49  130.81
  -7  -6   2  572.13  109.20
  -7   6   2  512.09  133.34
   7  -6  -2  458.77  114.93
   7   6  -2  669.22  121.28
   7  -6  -2  760.17  125.93
   0  10  -5  546.67  142.69
   0  10  -5  801.15  129.62
   0 -10   5  816.74  138.54
   0  10   5  761.48  132.34
   0 -10  -5  688.74  159.78
   0  10  -5  689.09  145.04
   0 -10  -5  828.36  141.16
   0  10   5  810.75  138.71
   0 -10  -5  788.89  141.76
   0  10   5  942.78  111.04
   0  10   5  508.21  136.65
   0  10  -5  895.34  153.07
   0  10  -5  801.87  135.63
  -4  10   0  624.16  106.32
  -4  10   0  398.79  150.24
   4 -10   0  688.17  114.74
   4 -10   0  535.08  118.35
  -4 -10   0  737.57  119.86
   4  10   0  729.78  117.65
  -4  10   0  535.39   89.61
   4  10   0  737.19  114.72
  -4 -10   0  660.16  108.99
  -4  10   0  534.47   95.25
   3  -3 -10  643.26  115.29
  -3  -3  10  270.62   95.73
   3   3 -10  601.87  124.02
   3  -3 -10  443.62  100.62
   3  -3 -10  362.60  108.34
  -3   3  10  516.78  152.65
  -3   3  10  344.10  113.70
   3   3 -10  414.25  102.93
  -3  -3  10  544.23  115.51
  -3  -3  10  484.84  124.58
   3  -3 -10  669.52  117.74
   3  -3 -10  439.19  129.45
   3   3 -10  583.46  116.58
   3   3 -10  791.94  168.50
   4   9  -6  298.91   66.61
  -4  -9   6  259.34   64.20
   4   9  -6  360.05   78.70
   4   9  -6  332.47   75.29
  -4   9   6  283.40   63.31
   4  -9  -6  249.49   96.03
  -4  -9   6  324.19   71.49
  -4   9   6  259.49   77.32
   4  -9  -6  249.91   56.06
   4  -9  -6  210.61   78.76
   4  -9  -6  245.62   47.52
  -4   9   6  316.82  104.43
   8   3  -4 5096.42  511.65
   8  -3  -4 4393.08  453.25
   8   3  -4 4857.79  510.94
  -8  -3   4 4066.43  475.73
  -8   3   4 4183.03  439.26
  -8   3   4 4263.39  464.01
  -8  -3   4 5019.32  516.77
   8  -3  -4 3694.83  372.83
  -6   8   4 2262.75  251.70
   6  -8  -4 2186.68  255.13
   6  -8  -4 2218.88  271.71
   6  -8  -4 2092.36  247.92
   6   8  -4 1757.33  227.61
  -6   8   4 1266.18  255.87
  -6  -8   4 1891.95  233.46
   6  -8  -4 2070.17  236.25
   6   8  -4 2427.87  275.66
   6  -8  -4 2142.52  292.40
  -6  -8   4 2167.21  293.01
   5  -1 -10   46.61   33.10
   5   1 -10   54.42   33.53
  -5   1  10   53.51   52.81
  -5   1  10   51.10   37.99
  -5  -1  10   56.75   29.51
   5  -1 -10   39.02   42.09
  -5   1  10   34.07   36.98
  -5  -1  10   37.77   39.57
   0   8  -7  707.25  123.33
   0   8  -7  600.81  106.23
   0   8  -7  483.27  113.77
   0  -8  -7  490.13  120.18
   0   8  -7  639.87  115.68
   0   8   7  626.64  117.34
   0  -8  -7  373.55   94.38
   0   8  -7  478.64   87.01
   0   8   7  554.09  110.77
   0  -8   7  458.72  104.56
  -4  10   4  261.69   64.09
  -4  10   4  311.37   62.66
  -4  10   4  210.39   84.85
   4 -10  -4  202.93   42.89
   4  10  -4  294.80   63.96
  -4 -10   4  138.39  107.56
   4  10  -4  295.99   60.52
   4 -10  -4  235.90   82.83
  -4 -10   4  271.92   70.61
  -4  10   4  257.31   66.33
   4 -10  -4  189.73   47.17
   5   5   4 1654.83  292.91
  -5  -5  -4 4880.60  540.42
  -5   5  -4 3677.50  384.24
  -5  -5  -4 3589.49  395.75
   5   5   4 2981.47  366.09
  -5  -5  -4 3970.20  495.61
   5   5   4 3690.16  433.02
   5  -5   4 2319.20  341.09
  -5  -5  -4 4443.25  494.77
   5   5   4 4491.32  490.92
   7   6  -5  781.69  138.74
  -7   6   5  752.08  135.67
  -7  -6   5  746.28  126.98
   7  -6  -5  755.79  138.35
   7   6  -5  729.67  122.76
   7  -6  -5  960.20   81.30
   7   6  -5  880.27  146.64
  -7   6   5 1005.16  156.23
  -7  -6   5  905.77  154.31
   5   2   5   73.98   41.89
  -5  -2  -5  140.24   50.27
   5   2   5  110.99   54.32
  -5  -2  -5   92.82   37.69
  -5   2  -5  149.93   39.30
   5   2   5  143.23   50.09
   5  -2   5  163.37   44.06
  -5  -2  -5  152.08   43.03
   5   2   5  141.07   55.84
  -5   2  -5  115.48   47.11
  -3   6  -6  530.54   99.78
   3  -6   6   46.62   36.52
  -3  -6  -6  474.90  119.90
   3   6   6  407.85   91.35
  -3   6  -6  361.77   80.78
   3   6   6  320.89   91.22
   3   6   6  400.39   84.22
  -3  -6  -6  532.27  105.47
  -3   6  -6  368.29  103.69
  -3  -6  -6  302.03  144.63
   3   6   6  313.73  108.08
  -3   6  -6  404.88  104.77
  -3  -6  -6  266.69   85.09
   1   0   9  241.12   60.08
  -1   0  -9  342.30   73.90
   1   0   9  223.74   66.16
  -1   0  -9  308.29  101.62
  -1   0  -9  277.09   83.98
  -1   0  -9  200.30   48.91
  -1   0  -9  197.19   69.38
   0   4  -9  461.81   85.53
   0   4  -9  486.95  101.53
   0  -4  -9  537.16  111.88
   0   4   9  613.20  146.38
   0  -4   9  452.44   97.02
   0  -4  -9  486.13  119.97
   0  -4   9  379.29  120.96
   0   4  -9  587.74  120.12
   0   4  -9  592.64  117.87
   0  -4  -9  768.89  138.51
   3  11  -1  897.58  142.51
  -3  11   1  520.94  159.06
   3  11  -1 1105.71  128.12
  -3 -11   1  875.19  136.31
  -3  11   1  806.54  133.57
  -3  11   1  951.64   81.28
  -3  11   1  794.07  136.54
   3 -11  -1  674.37  128.74
  -8  -3   3  172.22   74.77
  -8   3   3  238.91   63.87
  -8   3   3  182.79   37.46
   8   3  -3  221.22   42.82
   8   3  -3  206.63   85.69
  -8  -3   3  232.81   68.30
   3 -11  -2  717.94  149.01
  -3 -11   2  923.49  149.78
   3 -11  -2  719.31  127.15
  -3  11   2  741.05  128.83
   3  11  -2  968.85   91.04
  -3  11   2  785.59  127.40
   3  11  -2  867.27  136.87
  -3  11   2  699.16  124.14
   3 -11  -2  685.70  115.55
  -3  11   2  489.47  143.33
   3  11  -2  808.90  135.73
   3  11  -2  731.63  156.78
  -2  -3  -8  530.52  147.14
  -2   3  -8  834.93  157.56
  -2  -3  -8 1495.31  198.67
  -2   3  -8 1121.93  154.87
   2  -3   8 1049.05  130.79
   2   3   8  851.29  174.27
  -2   3  -8 1065.45  176.19
   2   3   8  714.88  120.24
   2   3   8  537.44  141.75
  -2  -3  -8  780.37  137.99
   2  -3   8  945.37  110.12
   7  -3  -8  332.80   81.47
  -7  -3   8  410.70   68.60
  -7  -3   8  450.93   93.81
   7  -3  -8  474.32   76.11
   7   3  -8  485.15   92.60
  -7   3   8  370.11   91.05
   7   3  -8  442.86   92.93
   7  -3  -8  427.11  101.47
  -7   3   8  339.99   87.83
  -8  -2   6  109.32   62.67
  -8   2   6  120.56   82.85
   4  -3 -10  620.58  142.55
   4   3 -10  982.31  173.05
  -4  -3  10 1184.85  165.24
  -4  -3  10  491.08   99.28
  -4  -3  10  933.75  163.62
   4  -3 -10  732.17  164.47
   4   3 -10  986.00  169.81
  -4   3  10  645.82  161.31
   4  -3 -10 1233.26  156.27
  -4  -3  10  993.71  166.01
   4   3 -10 1326.33  215.89
  -8   3   5  393.27  142.71
  -8  -3   5  263.83  104.34
  -8   3   5  334.51   80.31
  -8  -3   5  291.25   90.00
   8   3  -5  376.21   73.54
   8  -3  -5  397.92   89.98
  -1  -1  -9  192.61   67.52
   1   1   9  187.68  109.09
  -1   1  -9  313.80   74.11
   1  -1   9  236.18   57.41
  -1   1  -9  456.17  107.67
   1   1   9  220.89   57.69
  -1  -1  -9  251.02   71.93
  -1  -1  -9  154.96   47.58
   1   1   9  199.36   63.15
   1  -1   9  212.37   56.32
  -1   1  -9  380.77  111.73
  -1  -1  -9  319.39   86.11
   5   9   0 5111.11  203.15
   5   9   0 3437.02  355.31
   5   9   0 3854.05  438.58
  -5  -9   0 5321.73  315.10
  -5   9   0 2113.51  384.97
  -5   9   0 4408.25  455.12
   5  -9   0 4265.26  473.83
   5  -9   0 3646.86  398.46
  -5  -9   0 3990.10  422.22
  -3   6   9  354.29  101.14
   3   6  -9  387.25   64.67
   3   6  -9  378.71   91.43
  -3  -6   9  277.10   87.70
   3  -6  -9  430.07   65.09
   3   6  -9  355.01   66.44
  -1  -1  10 1533.98  201.65
   1  -1 -10 1138.05  188.64
   1  -1 -10 1226.28  152.89
   1   1 -10 1398.82  190.90
  -1  -1  10 1008.06  180.66
   1   1 -10 1256.31  169.80
   1   1 -10 1156.57  123.95
   1  -1 -10 1048.24  199.49
   1  -1 -10 1002.63  217.68
   1  -1 -10 1130.43  212.33
   1  -1 -10  793.58  173.93
   1   1 -10 1060.89  189.65
   1   1 -10 1537.75  199.56
  -1   1  10  910.53  152.75
  -5   5   9   69.59   38.65
   5  -5  -9   52.74   28.27
   5  -5  -9   71.50   24.78
  -5   5   9   45.71   41.41
  -5  -5   9   67.87   34.92
  -5  -5   9   65.56   29.33
   5   5  -9   65.30   30.18
  -5   5   9   54.64   28.07
   5   5  -9   64.64   44.13
   5  -5  -9   56.18   34.63
  -2   6  -7 2171.01  271.10
  -2   6  -7 2398.12  282.99
   2   6   7 2477.33  282.97
  -2  -6  -7 1662.76  238.15
  -2   6  -7 2859.11  314.62
  -2   6  -7  916.45  245.04
  -2  -6  -7 2907.11  330.54
  -2  -6  -7 2208.88  337.82
   2   6   7 2361.77  277.88
  -2  -6  -7 2003.21  278.32
   2  -3 -10    8.03   15.48
  -2  -3  10   10.66   26.03
   2  -3 -10    7.13   13.45
   2   3 -10   13.36   19.69
  -2  -3  10    3.81   20.44
   2   3 -10    9.11   20.76
   5   9  -5   -0.67   22.53
  -5   9   5    7.28   25.70
   5  -9  -5    3.92   16.97
   5   9  -5    7.63   23.49
  -5   9   5    6.20   24.60
   5  -9  -5    6.31   18.16
   5  -2 -10 2424.07  312.33
   5   2 -10 3787.82  400.43
  -5  -2  10 2093.59  237.06
  -5   2  10 2186.55  284.66
  -5  -2  10 2044.23  285.14
   5  -2 -10 2261.63  275.84
   5   2 -10 2084.54  265.74
  -5  -2  10 2282.78  270.30
  -5   2  10 2154.38  321.12
   5   2 -10 2145.86  299.88
   5  -2 -10 2555.99  292.62
   1  11   3 2492.59  297.22
   1  11   3 2636.21  300.67
   1 -11   3 1952.01  223.64
   1  11   3 2822.97  313.48
  -1  11  -3 1357.83  221.66
  -1 -11  -3 2337.80  298.58
  -1  11  -3 2886.29  323.32
  -1  11   4   63.24   28.72
   1  11  -4   82.40   30.03
  -1  11   4   91.34   25.02
   1  11  -4   41.85   32.68
  -1  11   4   50.10   44.15
  -1  11   4   74.84   28.97
   1 -11  -4   67.79   34.21
   1  11  -4   67.36   23.91
  -1  11   4   92.19   46.60
   1 -11  -4   71.57   51.29
   7   5   0  109.51   63.29
   7   5   0  220.36   49.32
  -7  -5   0  166.74   45.15
  -7  -5   0  220.32   65.35
  -7  -5   0  219.27   41.59
   7   5   0  203.50   64.86
   7  -5   0  184.10   43.47
   7  -5   0  229.04   50.57
   7  -5   0  122.14   69.25
  -7   5   0  160.97   40.84
   4   6   5    2.27   13.83
   2   6  -9  118.50   39.25
   2   6  -9  100.32   65.60
   2   6  -9   93.90   40.18
  -2   6   9  112.55   62.04
  -2  -6   9   66.17   38.32
   2   6  -9   84.99   36.76
   2  -6  -9   82.26   29.06
   2  -6  -9   82.64   41.26
   6   4   3  132.66   63.79
  -6  -4  -3  203.81   60.53
  -6   4  -3  279.33   84.94
  -6  -4  -3  288.09   71.68
  -6  -4  -3  256.71   61.28
   6   4   3  277.63   64.82
  -6   4  -3  224.57   66.89
   6   4   3  254.64   57.93
  -6  -4  -3  240.49   86.53
   6  -8  -1   13.46   32.99
   6  -8  -1   17.73   79.14
   2  11   2 2575.06  294.55
  -2  11  -2 2593.84  292.47
   2  11   2 2561.62  327.64
  -2 -11  -2 2316.11  302.96
  -2  11  -2 1343.86  266.66
   2 -11   2 1816.02  236.59
  -2 -11  -2 2864.65  321.09
  -3 -11   3 1532.75  187.89
   3  11  -3 1411.09  175.90
   3  11  -3 1351.17  163.04
   3 -11  -3 1017.23  236.01
   3  11  -3 1266.28  164.36
   3 -11  -3 1168.79  138.58
  -3  11   3 1374.49  154.36
  -3  11   3 1313.85  174.00
   3 -11  -3 1274.20  160.55
  -3  11   3  978.74  222.81
  -3  11   3 1359.15  179.39
  -2  11   4  878.63  226.73
   2  11  -4 1128.88  184.24
   2  11  -4  796.64  145.71
  -2  11   4  890.08  154.91
  -2  11   4  828.74  152.11
   2 -11  -4  832.82  203.54
  -2  11   4 1047.97  154.97
   2  11  -4  766.15  155.30
  -2  11   4 1044.22  171.06
   2 -11  -4  794.65  134.80
  -8   1   1  103.48   47.34
  -8   1   1  143.00   39.64
   8  -1  -1  113.68   43.58
  -8  -1   1  118.04   52.94
   8   1  -1  156.62   55.49
  -8  -1   1  104.36   39.65
   8  -1  -1  120.41   60.95
  -8  -1   1  130.77   46.53
  -8   1   1   89.65   49.28
   1  -2   9    9.43   18.27
   1  -2   9   11.42   18.71
  -1   2  -9   15.29   14.20
  -1   2  -9   20.30   22.04
  -1   2  -9   20.06   29.15
  -1  -2  -9   21.43   23.74
   6   8  -5    0.83   23.29
  -6  -8   5    2.24   30.61
  -3   4  -7 2213.14  260.02
   3   4   7 1620.86  268.96
  -3  -4  -7 2275.30  316.95
   3   4   7 2187.04  260.56
   3   4   7 2141.90  256.24
  -3   4  -7 2103.98  284.66
  -3  -4  -7 1777.51  230.71
   3   4   7 1971.36  236.99
  -3  -4  -7 2709.48  315.06
   2  -9   5  202.83   54.18
   2   9   5  251.55   74.20
  -2   9  -5  265.78   48.81
  -2   9  -5  202.82   64.55
   2  -9   5  205.66   43.65
  -2  -9  -5  182.42   74.68
  -2   9  -5  151.57   59.52
  -2  -9  -5  280.84   59.79
   2   9   5  203.53   69.80
  -2   9  -5  258.55   52.68
   2   9   5  227.80   49.50
  -2  -9  -5  165.45   66.03
  -2  -9  -5  227.97   51.88
  -7   0  -2    2.03   12.96
   7   0   2    4.95   24.98
  -8   3   2 2059.36  247.06
  -8   3   2 2550.53  273.22
  -8  -3   2 2526.37  315.80
   8   3  -2 2011.14  280.98
  -8   3   2 1866.99  228.58
  -8  -3   2 1953.32  256.05
   8  -3  -2 2219.85  332.33
   8  -3  -2 2474.15  278.68
   1  -2 -10 1062.60  230.09
   1   2 -10 1432.00  201.34
   1   2 -10 1481.77  198.33
   1   2 -10 1221.74  192.64
  -1  -2  10 1234.72  169.73
  -1  -2  10  689.89  182.42
   1   2 -10 1559.32  220.98
   1  -2 -10 1305.62  171.51
   1  -2 -10 1365.47  222.42
   1   2 -10 1784.79  219.91
   1  -2 -10 1283.23  174.62
   1  -2 -10  950.44  216.13
   1  -2 -10 1204.26  165.51
  -7  -6   1 1816.45  226.80
   7  -6  -1 1798.00  202.89
   7  -6  -1 1719.61  211.70
  -7   6   1 2255.00  273.84
   7   6  -1 1259.39  217.59
   7   6  -1 1749.92  228.08
   7   6  -1 1754.30  235.37
   7  -6  -1 2051.25  242.20
  -7  -6   1 2060.80  273.34
   5  -3   5  450.89  121.18
  -5  -3  -5  348.45   84.01
  -5   3  -5  376.63   62.23
   5   3   5  175.36   69.92
   5   3   5  289.95   82.83
   5   3   5  357.71   57.97
  -5   3  -5  315.27   71.35
  -5  -3  -5  264.42   81.48
  -5  -3  -5  404.01   66.34
  -5  -3  -5  290.40   51.70
   4  -6  -9 1263.80  142.91
  -4   6   9 1485.80  245.47
  -4   6   9  713.17  184.77
   4  -6  -9 1026.16  181.85
  -4  -6   9 1280.84  170.40
  -4  -6   9 1323.46  187.76
   4   6  -9 1362.26  174.06
   4   6  -9 1029.87  160.70
   4  -6  -9  960.69  209.36
   4  -6  -9 1242.39  154.06
   0  12   0 2297.46  252.20
   0  12   0 2156.78  240.93
   0  12   0 2118.57  240.99
   2   9  -7 1823.50  224.32
  -2   9   7 1249.18  239.29
   2   9  -7 1609.84  190.42
  -2   9   7 1340.81  227.03
   2   9  -7 2046.77  259.64
   2   9  -7 1802.31  212.01
   2  -9  -7 1711.17  261.95
  -2   9   7 2021.07  248.31
   2   9  -7 1885.46  268.29
  -2  -9   7 1483.52  216.23
   2  -9  -7 1816.66  239.21
  -2   9   7 1475.79  316.99
  -5   8  -2  374.98   61.32
   5  -8   2  325.42   53.84
   5   8   2  383.65   73.43
   5  -8   2  287.65   68.15
  -5  -8  -2  322.92   68.73
   5   8   2  261.68   65.52
  -5   8  -2  306.45   98.57
  -5  -8  -2  385.16   72.92
   5   8   2  390.12   70.05
  -5   8  -2  316.85   51.97
  -5  -8  -2  331.47   90.97
   5   8   2  202.86   92.71
   5  -7   3  143.45   62.58
  -5  -7  -3  188.34   45.65
   5   7   3  185.94   49.89
   5  -7   3  114.22   49.05
   5   7   3  166.42   44.44
  -5   7  -3  150.75   41.95
  -5   7  -3  170.30   53.87
  -5  -7  -3  151.48   47.00
  -5   7  -3  136.61   39.37
  -5  -7  -3  144.63   68.61
   5   7   3  106.55   47.72
  -5  -7  -3  183.42   51.88
   5   7   3   84.39   59.15
   3   9   4 1718.69  227.37
  -3   9  -4 1808.52  211.92
   3   9   4 1622.46  238.90
  -3  -9  -4 1703.13  237.84
  -3  -9  -4 1870.22  261.10
   3  -9   4 1440.66  193.65
  -3  -9  -4 1325.56  237.34
  -3   9  -4 1349.05  148.94
   3  -9   4 1348.42  175.41
   3   9   4 1351.30  235.26
  -3   9  -4 1800.20  218.21
  -3  -9  -4  974.77  261.06
  -3   9  -4 1380.35  227.39
   4   4   6  743.45  155.13
  -4   4  -6  886.04  163.17
   4   4   6 1095.08  175.42
  -4   4  -6  903.10  157.95
  -4  -4  -6 1244.76  161.43
   4   4   6 1032.63  180.85
  -4  -4  -6  821.37  187.63
  -4  -4  -6  914.85  158.27
   4   4   6  786.77  192.08
  -7   1  -2  537.26   97.63
  -7  -1  -2  575.48  104.24
  -7   1  -2  283.79   89.66
   7  -1   2  354.27   70.85
   7   1   2  399.95   79.08
  -7   1  -2  488.26  115.27
  -7  -1  -2  342.76   74.92
   7   1   2  361.92   91.33
   7  -1   2  439.07   72.75
  -7  -1  -2  629.09  112.49
  -7  -4  -1  417.06   98.69
  -7   4  -1  538.16  122.25
   7   4   1  386.97   90.38
  -7  -4  -1  605.12  121.10
  -7   4  -1  577.49   99.70
   7  -4   1  326.79  118.18
   7  -4   1  493.90   93.14
   7  -4   1  446.30   96.54
   7   4   1  542.12  132.52
  -7  -4  -1  481.24  115.25
   6   4  -9  384.66   60.16
   6  -4  -9  350.41   46.40
   6  -4  -9  293.35   82.23
  -6   4   9  350.52   76.87
  -6   4   9  300.28   80.46
  -6   4   9  244.79   87.43
   6  -4  -9  362.15   75.07
  -6  -4   9  416.59   69.17
  -6  -4   9  387.12   73.32
   6   4  -9  413.43   80.82
   8  -1  -7 1936.85  235.82
   8   1  -7 1907.84  227.57
  -8   1   7 2254.68  265.11
  -8   1   7 2300.30  256.05
  -8  -1   7 2229.87  263.83
  -8  -1   7 2198.22  251.18
   8   1  -7 1748.85  205.88
  -8   3   6 1316.49  164.48
  -8  -3   6 1171.53  170.54
  -8   3   6  921.88  185.81
   8   3  -6 1096.67  175.15
   8  -3  -6 1194.63  162.87
   7  -6  -6   -1.85   19.16
  -3  -4  10    1.13   13.70
   3   4 -10    2.30   17.12
   6  -7   1  286.47   63.03
  -6   7  -1  265.19   41.59
  -6  -7  -1  251.49   57.32
  -6  -7  -1  239.32   55.90
   6   7   1  221.46   45.65
   6   7   1  162.70   78.00
   6   7   1  235.96   65.78
  -6   7  -1  165.02   81.98
   6  -7   1  151.07   76.70
   6  -7   1  211.56   51.45
   8  -4  -4 1264.01  170.17
   8  -4  -4 1189.75  156.59
  -8  -4   4 1116.17  205.19
  -8  -4   4  929.35  153.49
  -8   4   4 1148.05  103.82
   8   4  -4  912.74  156.84
   8   4  -4 1129.28  174.69
   0 -11  -4  788.99  198.88
   0  11  -4  466.93  137.39
   0  11  -4  756.47  138.63
   0  11  -4  712.80  118.04
   0  11  -4  778.16  134.19
   0  11   4  847.49  138.95
   0 -11  -4  786.14  155.99
   0 -11  -4  550.38  161.19
   0  11   4  787.32  144.65
   0  11   4  905.39  186.38
   0  12   1   13.87   25.22
   0  12  -1    4.27   17.73
   0  12  -1    6.15   19.04
   0  12   1   10.97   18.65
   4  10   1  253.23   51.48
  -4 -10  -1  147.09   51.04
  -4 -10  -1  265.80   65.77
  -4 -10  -1  231.68   56.38
   4 -10   1  211.99   45.66
   4 -10   1  233.59   54.01
   4  10   1  238.28   49.92
  -4  10  -1  116.76   68.09
   4  10   1  181.35   40.13
  -4  10  -1  243.90   46.16
   6  -6   2  464.40   96.27
  -6  -6  -2  444.82  107.74
   6   6   2  199.85   78.59
  -6  -6  -2  399.22   73.82
   6   6   2  280.29   68.15
   6  -6   2  206.70   90.87
  -6  -6  -2  386.53   81.32
   6   6   2  242.79   62.99
   6  -6   2  293.21   66.12
  -6   6  -2  449.52  100.22
  -6   6  -2  438.61   60.92
  -6  -6  -2  355.31   69.64
   6   6   2  309.94   66.26
  -2  10  -4  495.23  119.31
   2 -10   4  718.17  131.84
  -2  10  -4  587.92  141.63
  -2  10  -4  935.23  144.79
  -2 -10  -4  446.12  122.27
  -2 -10  -4  817.89  151.30
   2  10   4  768.58  146.04
   2 -10   4  668.39  108.17
  -2 -10  -4  863.06  153.29
  -2  10  -4  895.12  141.49
  -2 -10  -4  591.75  127.01
   2  10   4  632.83  152.90
   2  10   4  730.59  156.15
   3   9  -7  154.76   37.07
   3  -9  -7  137.47   51.66
   3  -9  -7  153.05   61.18
  -3   9   7  185.41   90.39
  -3   9   7  118.02   58.87
   3   9  -7  185.25   63.86
   3   9  -7  165.99   38.36
   3   9  -7  162.53   45.94
   3  -9  -7  129.55   72.71
   3   8   5  459.12  117.46
  -3  -8  -5  541.63  163.06
  -3   8  -5  706.07  118.44
  -3  -8  -5  842.59  129.63
  -3   8  -5  514.34  124.67
   3   8   5  676.30  171.50
  -3  -8  -5  609.67  145.65
  -3   8  -5  528.30  104.63
   3   8   5  559.20  133.74
  -3  -8  -5  579.62  118.37
   3  -8   5  446.23   95.60
   3   8   5  691.37  140.29
  -6   0  -4  207.63   61.31
  -6   0  -4  228.17   50.35
   6   0   4  140.18   51.38
   6   0   4  224.61   60.95
  -6   0  -4   74.81   49.15
   5  -8  -7  278.38   61.81
  -5   8   7  297.72  100.58
   5  -8  -7  310.89   74.33
  -5  -8   7  256.78   67.99
   5   8  -7  253.67   50.23
   5  -8  -7  264.55   79.68
   5  -8  -7  207.55   69.56
   5  -8  -7  299.18   49.59
   5   8  -7  343.02   69.12
   5   8  -7  284.47   49.78
  -5   8   7  224.30   78.00
  -8  -2   1 1186.17  173.27
   8   2  -1 1475.57  210.17
  -8  -2   1 1262.37  166.24
   8  -2  -1 1472.48  174.64
  -8   2   1 1288.86  182.45
  -8  -2   1 1509.19  204.83
  -8   2   1  995.38  170.09
  -8   2   1 1288.82  165.66
   8  -2  -1 1054.96  226.59
   2  -8   6  160.62   46.64
  -2   8  -6  202.59   59.11
  -2  -8  -6  140.28   48.30
  -2  -8  -6  118.54   53.91
   2   8   6   84.13   63.66
  -2  -8  -6  130.94   76.00
  -2  -8  -6  141.43   35.45
  -2   8  -6  198.73   52.77
   2   8   6  178.52   50.81
  -2   8  -6  229.00   54.27
  -2   8  -6  104.29   50.05
  -2  -8  -6  101.51   63.80
   2   8   6  178.30   45.23
   1  12   0 2352.69  263.34
  -1  12   0 1964.95  218.17
   1  12   0 1919.64  221.72
  -1  12   0 1862.69  217.56
  -1  12   0 1852.05  211.25
   1 -12   0 1263.44  164.24
  -1  12   0 1102.54  236.78
   1  12   0 2328.98  261.78
   1  12  -1  526.36   90.51
  -1  12   1  495.13   92.18
  -1  12   1  427.59   79.54
  -1  12   1  323.54  103.87
  -1  12   1  511.41   94.07
   1  12  -1  607.61  107.26
   1  12  -1  646.22  117.04
  -1  12   1  595.98   98.80
   7   0  -9 1740.87  250.07
   7   0  -9 2553.20  305.75
   7   0  -9 2645.81  273.60
  -7   0   9 1913.38  262.26
  -7   0   9 2629.01  306.54
  -7   0   9 1815.90  257.13
  -4  10   5  134.24   33.73
  -4 -10   5  161.88   45.24
  -4  10   5  181.40   35.09
   4 -10  -5  148.88   48.32
   4 -10  -5  158.55   39.63
   4 -10  -5  150.61   66.75
  -4  10   5  169.77   43.10
   4  10  -5  155.11   53.50
   4  10  -5  181.54   45.82
  -4 -10   5  126.98   40.07
  -4  10   5  162.80   71.80
   4  10  -5  204.30   46.85
   0   7  -8 2887.77  313.59
   0   7  -8 1771.89  312.60
   0   7   8 3884.17  423.93
   0   7  -8 4134.54  448.96
   0   7  -8 3377.41  367.33
   0  -7  -8 2466.58  323.25
   0  -7   8 2220.63  316.03
   0  -7  -8 3322.58  416.62
   0  -7  -8 2963.17  335.83
  -2  10   6 1417.22  176.78
  -2  10   6 1452.10  180.98
   2 -10  -6 1199.58  194.71
  -2  10   6 1225.16  201.60
   2  10  -6 1521.98  179.00
   2  10  -6 1571.79  185.81
   2  10  -6 1572.49  198.20
   2  10  -6 1746.23  207.66
  -2  10   6 1410.87  242.43
   2 -10  -6 1222.50  240.36
   2  10  -6 1013.73  167.76
  -5  -3  10  295.73   61.41
   5   3 -10  213.20   58.04
  -5  -3  10  205.64   53.37
   5  -3 -10  334.17   43.45
   5   3 -10  340.38   72.73
   5  -3 -10  184.76   59.89
   5   3 -10  277.21   60.78
  -5  -3  10  316.15  105.45
  -5   3  10  167.16   66.67
   5  -3 -10  158.86   60.64
  -5   3  10  221.30   98.19
   8  -4  -3  499.53   98.27
   8  -4  -3  376.63  104.66
   8   4  -3  455.25   90.83
   8   4  -3  416.03   70.69
  -8  -4   3  516.25  121.03
  -8  -4   3  494.98  123.44
  -5   7   8    1.92   12.35
   5   7  -8    1.34   14.16
   5  -7  -8    1.01   16.35
   5   7  -8   -0.50   16.81
   5  -7  -8    2.52   12.22
   5  -7  -8    2.80   11.31
  -5   7   8    0.29   20.18
   2   4   8  895.57  160.16
  -2   4  -8  879.43  171.60
  -2  -4  -8  734.78  136.89
   2   4   8  451.89  109.57
  -2  -4  -8  836.45  174.25
  -2   4  -8  951.73  168.86
   2   4   8  401.26  118.44
   2   4   8  494.75  134.31
  -2  -4  -8  663.99  158.64
  -6  -1  -4  213.50   79.81
  -6  -1  -4  304.42   66.21
  -6   1  -4  393.08   59.90
  -6  -1  -4  242.91   74.34
   6   1   4  321.46   70.19
   6   1   4  157.85   72.91
   6  -1   4  228.04   71.93
   6  -1   4  212.49   74.60
  -6   1  -4  383.57   58.51
   6  -7  -7    4.20   12.84
  -6  -7   7    7.78   18.57
   6   7  -7    5.28   25.92
   6  -7  -7    8.66   12.74
  -6   7   7    6.49   16.75
   6   7  -7    9.66   20.60
   6  -7  -7    5.94   15.37
  -6   7   7    5.43   16.70
   6  -7  -7    5.19   14.57
   4  -4 -10  466.04  125.66
   4  -4 -10  431.27  108.13
  -4  -4  10  514.93  105.17
   4   4 -10  541.54  101.31
  -4  -4  10  635.69  133.20
   4   4 -10  742.58  132.13
   4   4 -10  824.94  171.86
  -4  -4  10  660.29  150.11
  -4   4  10  369.99  116.55
  -4   4  10  785.68  205.47
  -4  -4  10  735.87  135.33
   4  -4 -10  510.01   95.85
   8  -4  -5  533.48  123.35
   8  -4  -5  529.96  129.70
   8   4  -5  497.81   99.85
  -8  -4   5  495.75  109.79
  -8   4   5  531.79  115.93
  -8  -4   5  507.64  124.47
  -1  -9  -6  297.76   91.06
  -1   9  -6  373.71   75.44
   1  -9   6  377.29   74.21
   1  -9   6  309.14   50.71
  -1   9  -6  346.24   80.00
  -1   9  -6  406.16   62.19
   1   9   6  361.48   62.30
  -1  -9  -6  319.65  104.61
   1   9   6  379.29   82.49
  -1  -9  -6  292.92   92.93
   1   9   6  387.29   58.87
  -1   9  -6  407.40   58.41
   2   8  -8  475.80  135.41
   2   8  -8  743.29  135.15
   2   8  -8  847.87  156.25
   2  -8  -8  586.31  134.63
  -2   8   8  712.58  198.09
  -2   8   8  697.30  123.64
  -2  -8   8  685.79  168.75
   2   8  -8  650.31  117.20
   2   8  -8  683.94  118.77
  -3   8   8  605.40  144.11
   3   8  -8  771.25  147.00
   3  -8  -8  399.76  133.96
   3   8  -8  633.91  111.58
  -3   8   8  605.85  158.38
   3   8  -8  703.54  123.42
  -3   8   8  448.56  130.68
   3  -8  -8  634.09  148.89
   3   8  -8  694.43  121.90
   7  -1  -9   97.13   28.87
  -7   1   9   72.03   39.84
   7  -1  -9   85.90   43.92
   7   1  -9   66.39   37.72
   7   1  -9   95.21   34.04
  -7   1   9   53.07   38.04
  -7  -1   9   85.28   40.85
  -7   1   9   80.26   38.05
  -7  -1   9   60.72   39.18
   7  -1  -9   59.46   34.19
  -1   9   7   89.12   39.83
   1  -9  -7  100.83   48.49
   1  -9  -7   72.34   32.36
  -1   9   7   71.84   39.47
  -1   9   7  108.35   44.95
  -7   2  -2 1173.78  200.11
  -7  -2  -2 2289.65  282.11
  -7  -2  -2 1369.33  260.14
  -7   2  -2 2140.72  235.36
  -7  -2  -2 2934.89  325.72
  -7   2  -2 2186.15  296.36
   7  -2   2 2259.94  310.03
   7   2   2 2686.47  303.16
   7   2   2 2315.13  284.28
  -1   6  -8 1876.77  229.08
  -1  -6  -8 1292.13  184.82
  -1  -6  -8 1371.03  262.26
   1  -6   8  847.11  196.65
   1   6   8 2093.82  310.36
   1   6   8 1833.78  236.21
   1   6   8 1851.46  211.33
   1   6   8 1736.68  217.13
  -1   6  -8  668.98  150.22
  -1  -6  -8 1480.02  256.92
  -1   6  -8 1397.25  207.64
  -1   6  -8 1900.81  232.67
  -8  -2   7 2520.79  290.21
  -8   2   7 1941.63  272.94
  -8   2   7 2714.82  315.85
   8   2  -7 2476.09  281.14
   8  -2  -7 2528.97  316.61
   8   2  -7 2194.82  239.25
  -8  -2   7 2521.86  287.14
   6  -6  -8  411.30   78.05
   6  -6  -8  430.55   67.68
  -6   6   8  403.40  106.19
  -6   6   8  474.06  130.11
   6   6  -8  426.74   70.87
   6  -6  -8  495.14  113.22
   6  -6  -8  432.33   46.83
  -6  -6   8  402.79   71.02
  -6  -6   8  489.39   97.04
   6   6  -8  504.11  121.04
  -1  10  -5  213.58   61.67
  -1 -10  -5  127.82   59.41
   1 -10   5  190.72   39.06
  -1  10  -5  208.09   52.57
  -1  10  -5  221.53   47.63
   1 -10   5  199.47   56.75
   1  10   5  143.48   50.33
   1  10   5  174.45   57.26
   1  10   5  210.93   50.86
  -1  10  -5  172.92   57.99
  -1 -10  -5  171.14   73.58
   1  10   5  209.76   62.16
  -1 -10  -5  184.18   44.45
  -2  -4  10  542.85  103.96
   2   4 -10  559.13  109.90
   2  -4 -10  495.04   97.22
   2   4 -10  588.89  125.64
   2   4 -10  666.92  134.20
  -2   4  10  751.50  139.37
  -2  -4  10  402.00  106.86
   2  -4 -10  382.96   94.90
   2   4 -10  636.82  118.10
   1  -3   9 1405.39  165.73
  -1   3  -9  885.67  223.46
  -1   3  -9 1536.35  206.09
  -1   3  -9 2014.05  242.37
   1   3   9 1042.76  223.61
  -1  -3  -9  775.22  210.57
  -1  -3  -9 1071.67  230.07
  -1  -3  -9 1273.26  210.78
  -1   3  -9 1707.91  205.81
  -1  -3  -9  857.35  185.13
   1  -3   9 1224.00  170.93
  -7  -7   3  456.76   90.26
  -7  -7   3  565.62  114.91
  -7   7   3  596.42  112.75
   7   7  -3  510.59  102.99
  -7   7   3  543.59   97.15
   7   7  -3  469.52   98.94
   7  -7  -3  513.61  101.48
   7  -7  -3  539.03   97.45
  -1  10   6   30.27   36.86
   1  10  -6    6.86   22.01
  -1  10   6   70.02   36.84
   1  -6  -9  207.41   68.26
   1   6  -9  255.90   64.99
  -1  -6   9  197.22   71.46
   1   6  -9  226.14   67.50
   1  -6  -9  292.47   58.21
   1   6  -9  276.47   52.15
   1  -6  -9  215.97   53.68
   1  -6  -9  302.12   87.38
   1   6  -9  247.02   65.53
   0  -5  -9  223.76   54.83
   0   5  -9  208.68   59.05
   0  -5  -9  183.60   57.35
   0   5  -9  145.89   74.87
   0  -5  -9  170.40   57.13
   0  -5   9  114.47   67.39
   0   5  -9  203.96   52.70
   0   5  -9  199.03   46.17
  -3 -11  -1 3777.71  410.26
  -3 -11  -1 2446.51  311.86
   3  11   1 3856.92  405.47
   3  11   1 3696.91  393.28
  -3  11  -1 3575.88  385.04
  -3  11  -1 1923.92  341.09
  -3  11  -1 3482.64  377.99
  -3  11  -1 3297.14  356.60
   3 -11   1 2785.74  324.78
   7   7  -4    8.00   16.66
  -7  -7   4    4.53   17.72
   3  10   3  129.93   51.70
  -3  10  -3  140.67   58.81
  -3  10  -3  105.61   54.59
   3 -10   3   92.74   51.09
   3  10   3  167.69   56.19
  -3 -10  -3  151.90   44.48
  -3  10  -3  132.58   35.40
  -3 -10  -3  182.21   50.25
   3 -10   3  110.17   46.69
  -3  10  -3  140.39   36.99
  -3 -10  -3   65.44   46.66
   6   0 -10  436.11   84.40
  -6   0  10  438.34   73.77
   6   0 -10  443.53   90.05
  -6   0  10  310.40   76.64
  -6   0  10  449.44  107.73
   6   0 -10  293.37   72.10
   1   3 -10   -0.63   18.64
   1  -3 -10   -0.87   18.87
   1  -3 -10    0.59   12.59
   3 -11  -4   -0.08   18.99
   3  11  -4    4.25   15.63
   3  11  -4    1.67   14.89
   1  12   1   34.72   18.42
  -1  12  -1   43.59   22.43
   1 -12   1   21.67   19.10
   1  12   1   51.80   27.16
  -1  12  -1   34.28   19.02
  -1 -12  -1   28.72   25.66
   1  12   1   37.08   25.91
  -1  12  -1   18.88   29.03
  -1  12  -1   44.66   21.58
   1  12   1   44.43   24.22
  -1  12   2  406.14   56.16
   1  12  -2  489.90   92.60
   1 -12  -2  350.83   62.44
  -1  12   2  272.41   98.61
   1 -12  -2  344.09   75.24
  -1  12   2  472.94   99.31
  -1  12   2  348.03   62.10
  -1  12   2  349.39   48.56
   1  12  -2  333.74  104.69
   1  12  -2  487.81   88.22
   1  12  -2  479.04   88.77
   3 -10  -6  674.08  130.55
   3 -10  -6  742.25  126.89
  -3  10   6  877.87  148.18
  -3  10   6  876.66  148.60
   3 -10  -6  781.27  192.02
  -3  10   6  946.78  199.95
  -3  10   6 1117.34  166.05
  -3 -10   6  871.56  151.59
   3  10  -6  797.97  156.21
   3  10  -6  812.58  146.72
   3  10  -6  926.52  152.22
   3  10  -6 1082.59  171.90
  -5   6  -4  533.96  104.24
  -5   6  -4  731.45  128.25
   5   6   4  338.95   95.14
  -5  -6  -4  598.42  127.59
  -5  -6  -4  693.74  133.81
  -5  -6  -4  733.16  142.95
  -5   6  -4  599.68  115.15
   5   6   4  746.28  140.64
  -5  -6  -4  593.45  155.32
   5   6   4  438.18   89.78
   5   6   4  380.36   87.64
  -6  -8   0 1041.23  184.27
   6  -8   0 1029.55  164.26
  -6  -8   0 1069.74  177.32
   6  -8   0 1301.16  171.75
   6   8   0 1198.24  165.86
   6  -8   0 1217.66  158.63
   6   8   0  985.07  176.35
  -6   8   0  622.20  181.79
   6   8   0  798.93  122.28
  -6  -1  10  409.06   92.36
  -6   1  10  495.86  111.04
  -6   1  10  402.32   94.71
   6   1 -10  493.17  103.77
   6   1 -10  481.44   92.58
   6  -1 -10  481.65   88.80
  -6  -1  10  353.09   86.26
   6   1 -10  415.19   90.10
   6  -1 -10  287.43   76.35
   6  -1 -10  359.83   67.21
  -6  -1  10  408.58   81.82
  -6   1  10  316.35   88.23
  -6   2  -4   45.24   30.18
   6  -2   4   36.02   26.60
  -6   2  -4   34.33   29.19
  -6  -2  -4   20.44   25.51
  -6  -2  -4   40.82   26.89
   0  12   2 1148.81  101.21
   0  12   2 1387.67  173.64
   0  12  -2 1282.88  154.64
   0  12  -2  862.22  204.52
   0  12   2 1528.79  186.52
   0  12  -2 1249.49  162.93
   0 -12  -2 1176.97  170.46
   0  12   2 1442.39  172.91
   0  12  -2 1379.43  163.57
  -4   8  -4 1197.90  177.16
  -4   8  -4  963.18  158.60
   4   8   4  626.01  145.87
  -4  -8  -4 1157.36  131.86
  -4  -8  -4 1058.01  178.29
   4   8   4 1183.80  180.29
  -4   8  -4  997.70  164.81
   4  -8   4  947.79  168.04
  -4   8  -4  986.06  165.25
  -4  -8  -4 1411.82  180.21
  -4  -8  -4 1083.77  232.65
   4   8   4 1002.77  205.19
   4   8   4  868.55  188.82
   7  -2  -9   12.46   16.53
  -7   2   9   15.21   23.14
  -7   2   9   14.44   19.05
  -7   2   9   15.07   28.10
   7  -2  -9   10.69   14.31
   4   9   3 1556.07  218.35
  -4  -9  -3 2004.76  269.59
   4   9   3 1579.76  201.07
   4   9   3 1290.51  218.23
  -4   9  -3 2023.79  280.71
  -4   9  -3 1880.29  219.21
   4  -9   3 1738.53  220.60
  -4  -9  -3 1236.68  226.06
  -4   9  -3 1848.28  218.72
  -4   9  -3 1971.07  228.34
  -4  -9  -3 2312.55  290.56
   4   9   3 1826.57  279.04
  -5  -9   6 1697.79  222.84
   5   9  -6 2138.43  248.95
  -5   9   6 1831.18  277.62
   5   9  -6 1900.34  234.79
  -5  -9   6 1932.80  236.69
   5  -9  -6 1814.39  254.42
  -5   9   6 1690.50  246.03
   5  -9  -6 1297.74  186.32
   5  -9  -6 1378.57  171.44
   5  -9  -6 1858.32  266.31
   5   9  -6 1974.62  233.72
   5  -9  -6 2073.35  219.94
  -5  10   2  136.93   82.10
  -5  10   2  227.84   67.89
   5  10  -2  226.47   79.47
  -5  10   2  303.41   57.23
   5  10  -2  359.39   76.40
  -5  10   2  236.82   46.24
   5 -10  -2  300.33   82.77
  -5 -10   2  219.07  141.73
  -5 -10   2  354.59   68.90
  -8  -4   2   -4.87   17.65
  -8   4   2    1.01   14.33
  -5   4  -5 1772.17  242.75
  -5   4  -5 1305.14  191.31
   5   4   5  853.70  159.48
  -5  -4  -5 1657.55  232.35
   5   4   5 1823.01  239.56
   5   4   5 1469.50  260.58
  -5  -4  -5 1913.73  276.93
   5  -4   5 2557.96  310.78
  -5  -4  -5 1492.58  194.62
   5 -10  -3  379.49  110.01
  -5  10   3  404.74   66.62
   5  10  -3  300.56   83.02
   5  10  -3  367.02   60.85
  -5  10   3  380.25   60.25
  -5 -10   3  237.55  140.83
  -5 -10   3  375.12   65.90
  -5  10   3  319.54  105.26
  -5  10   3  409.07   64.78
   5  10  -3  412.21   60.11
   7  -7  -2  205.84   65.93
  -7  -7   2  108.58   46.12
  -7   7   2  150.14   47.15
  -7  -7   2  151.37   56.47
   7   7  -2  152.65   54.75
   7  -7  -2  181.56   70.06
   7   7  -2  155.65   39.46
   7   7  -2  112.65   44.59
  -7   7   2  147.87   55.41
   6  -8  -6  500.22   97.30
   6   8  -6  569.80  108.47
  -6   8   6  596.91  149.15
   6   8  -6  590.23  107.71
  -6  -8   6  628.11  117.61
   6  -8  -6  613.42  106.16
  -6   8   6  636.37  122.74
  -6  -8   6  626.66  116.13
   6  -8  -6  481.47  117.63
   6   8  -6  692.47  121.67
  -8   3   1   -0.03   14.26
   6   5   3  296.45  109.33
  -6  -5  -3  393.78   74.90
  -6   5  -3  469.45  101.42
  -6  -5  -3  346.97   82.42
   6   5   3  350.48   88.76
   6  -5   3  278.59   78.75
   6   5   3  440.03   87.58
   6   5   3  483.84  104.13
  -6  -5  -3  386.35   87.02
   6  -5   3  332.78  106.74
  -6  -5  -3  446.82  118.51
   1   8   7   60.53   29.15
  -1   8  -7   46.35   28.38
  -1  -8  -7   38.55   40.59
  -1  -8  -7   38.15   40.50
  -1   8  -7   45.23   42.90
   1   8   7   34.34   33.83
   1  -8   7   53.47   27.62
  -1  -8  -7   43.98   26.70
  -1   8  -7   46.32   41.49
  -1  -8  -7   32.46   54.56
   1   8   7   49.01   29.15
  -1   8  -7   34.36   51.26
   7   7  -5 1131.64  183.92
   7   7  -5 1143.60  102.18
   7  -7  -5 1480.75  168.87
  -7  -7   5 1248.86  166.25
   7  -7  -5 1121.87  189.34
  -7  -7   5 1439.90  195.18
  -7   7   5 1502.57  205.82
   7   7  -5 1120.57  195.09
  -7   7   5 1163.22  118.31
  -8  -4   6 2101.96  254.43
  -8   4   6 2862.07  340.22
   8  -4  -6 2825.04  295.99
   8   4  -6 2893.28  323.59
   8  -4  -6 3003.24  355.20
   1   8  -8  358.12   75.58
   1   8  -8  395.18   69.05
   1   8  -8  351.62   70.00
   1  -8  -8  355.51  107.21
  -1  -8   8  402.12   98.76
   1   8  -8  370.68   59.78
  -1   8   8  401.38   67.35
   1  -8  -8  298.44   76.17
   4  -8  -8  877.01  138.25
   4  -8  -8  642.05  114.10
   4   8  -8  926.43  156.47
   4   8  -8  937.28  154.69
   4   8  -8  743.00  150.94
   4  -8  -8  679.63  184.44
  -4  -8   8  796.71  150.18
   4  -8  -8  949.89  193.02
  -4   8   8 1071.83  222.21
   4  -8  -8  577.72  118.96
  -4   8   8  639.58  157.49
   5   6  -9   66.02   38.38
  -5  -6   9   68.27   32.66
   5   6  -9   50.33   24.10
   5  -6  -9   69.77   23.18
   5  -6  -9   67.75   34.09
  -5   6   9   64.64   31.72
   5  -6  -9   58.35   24.86
  -5  -6   9   53.16   28.50
   5  -6  -9   74.49   33.13
  -5   6   9   77.70   47.89
  -2  12   1 1885.39  213.27
  -2  12   1 1643.46  202.12
   2  12  -1 1976.90  227.56
   2 -12  -1 1537.02  196.36
   2  12  -1 1918.38  218.16
  -2  12   1 1823.26  215.04
  -2  12   1 1017.84  213.17
   3   7   6    0.96   13.62
   3   7   6    0.31   12.92
   3   7   6   -2.25   11.20
   3   7   6    0.80   13.11
  -3  -7  -6    0.53   19.04
  -4  -9   7    3.72   12.04
   4   9  -7   13.29   16.48
   4   9  -7    8.50   20.33
  -4   9   7    1.95   16.72
   4  -9  -7    9.73   22.28
  -4  -9   7   11.46   18.40
   4  -9  -7    8.21   21.56
   0   0 -10  218.33   46.74
   0   0 -10  234.19   60.77
   0   0  10  154.75   51.77
   0   0 -10  210.20   47.72
   0   0 -10  200.58   72.58
   0   0 -10  303.47   87.30
   0   0 -10  223.75   60.80
  -3  -5  -7   30.06   20.47
   3   5   7   27.60   26.28
  -3  -5  -7   31.63   26.50
   3   5   7   40.02   34.22
  -8   0   0  372.18  108.06
  -8   0   0  791.75  128.41
   8   0   0  594.78  153.52
  -8   0   0  756.63  137.94
  -7   3  -2   79.31   49.67
  -7  -3  -2   99.85   54.93
   7  -3   2   61.99   53.02
   7  -3   2   66.40   34.36
   7   3   2   80.98   65.80
  -7  -3  -2  112.46   63.91
  -7   3  -2  101.82   32.24
   7  -6   0 1894.58  228.18
   7  -6   0 2555.54  290.84
   7   6   0 1241.87  149.30
  -7  -6   0 2504.14  304.85
  -7   6   0 2270.70  239.46
  -7  -6   0 2187.65  257.70
   7   6   0 2716.65  305.84
   7  -6   0 1870.95  305.50
   7   6   0 2657.78  296.95
  -7   6   0 1815.73  294.89
   8   3  -7  300.02   69.55
  -8  -3   7  216.87   64.39
  -8   3   7  288.89   97.19
  -8  -3   7  288.89   65.21
   8   3  -7  366.13   81.40
  -8   3   7  196.25   76.02
   8  -3  -7  295.39   83.19
  -6  -2  10   54.78   28.89
   6  -2 -10   37.27   25.16
   6   2 -10   32.49   21.53
   6  -2 -10   47.70   30.57
  -6  -2  10   35.51   24.53
   6   2 -10   38.64   27.35
   6   2 -10   41.48   20.78
   6  -2 -10   67.14   19.74
  -6  -2  10   34.99   28.16
  -2  11  -3  212.20   49.34
  -2  11  -3  150.69   66.47
  -2 -11  -3  222.02   61.21
   2 -11   3  160.07   37.20
   2 -11   3  202.17   44.71
   2  11   3  198.55   55.16
  -2 -11  -3  133.40   65.29
  -2 -11  -3  193.73   64.39
   2  11   3  210.91   54.82
   2  11   3  182.09   54.28
  -4 -11   2 2427.39  272.14
   4  11  -2 2066.60  301.15
  -4  11   2 2108.09  243.57
   4  11  -2 2664.25  287.62
  -4  11   2 2082.64  248.44
  -4  11   2 2388.13  256.51
   4  11  -2 2580.18  277.34
  -4  11   2 1560.72  283.91
   4 -11  -2 1840.88  296.21
   0  -1 -10  482.89  122.30
   0  -1 -10  735.77  126.78
   0   1 -10  819.44  130.36
   0  -1  10  649.13  121.25
   0   1 -10  692.61  159.53
   0  -1 -10  870.17  145.50
   0   1 -10  813.70  157.16
   0   1 -10  854.16  149.82
   0  -1 -10 1068.79  174.59
   0  -1 -10  674.09  125.31
   0   1 -10  771.44  143.68
   0  -1 -10  573.07  134.78
   0   1 -10  821.07  162.20
   0   1  10  676.24  127.97
  -2  12   0  872.65  141.83
   2 -12   0  687.40  123.42
  -2  12   0  755.33  133.16
  -2  12   0  516.55  150.74
   2  12   0 1043.44  156.99
  -2  12   0  908.01  150.72
  -2 -12   0  958.38  147.34
   2  12   0  922.57  145.50
  -5  -4  10  163.09   61.54
  -5   4  10  213.83   74.16
   5   4 -10  151.90   51.41
   5  -4 -10  118.89   44.83
  -5   4  10  114.17   59.59
  -5  -4  10  146.91   48.11
   5  -4 -10  127.61   56.61
  -5   4  10  114.48   64.69
   5  -4 -10  188.59   41.00
   5   4 -10  196.83   56.72
  -8  -1   0  752.62  128.50
  -8   1   0  588.26  118.05
   8  -1   0  762.45  164.37
  -8   1   0  889.98  154.05
   8   1   0  715.63  158.54
  -8   1   0 1030.32  156.03
  -8  -1   0  473.17  136.60
  -8  -1   0  776.71  140.48
  -2  12   2  234.95   56.76
  -2  12   2  267.62   47.72
   2  12  -2  291.36   47.10
  -2  12   2  150.78   86.27
  -2  12   2  269.90   42.93
  -2  12   2  245.29   48.51
   2 -12  -2  222.94   56.66
   2  12  -2  241.68   47.25
   2  12  -2  253.82   53.02
   2 -12  -2  184.82   50.70
  -5 -10   1 1805.41  236.54
  -5  10   1 1612.18  185.87
  -5 -10   1 2030.70  238.69
  -5  10   1 1442.51  284.44
  -5  10   1 1501.47  178.73
   5 -10  -1 1819.06  234.41
   5  10  -1 2044.14  228.57
  -5  10   1 1504.04  175.12
   5  10  -1 1033.13  255.17
  -3   7   9  299.44  117.07
   3   7  -9  334.31   84.72
  -3  -7   9  270.59   86.04
   3  -7  -9  324.23   45.76
   3   7  -9  239.60   59.73
   3   7  -9  265.44   60.33
   3   7  -9  313.10   53.71
   1 -11   4    1.01   16.48
  -1  11  -4   -0.86   17.57
  -4  -5  -6   85.26   49.22
   4   5   6  103.24   37.85
  -4   5  -6   85.74   34.71
  -4  -5  -6   79.62   64.00
  -4  -5  -6   82.07   33.82
   4   5   6   72.62   42.63
  -4  -5  -6   53.16   55.40
   4   5   6   67.18   38.82
  -4   5  -6   90.52   36.88
  -6  -9   3 3828.41  482.99
   6  -9  -3 5205.91  221.38
   6  -9  -3 4995.35  255.67
  -6   9   3 4778.34  352.37
  -6  -9   3 4894.51  248.40
  -6   9   3 4859.18  208.34
  -2  11   5  459.01   91.94
  -2  11   5  324.91   41.71
   2 -11  -5  277.37   70.88
  -2  11   5  290.73   54.22
  -2  11   5  277.61   59.42
  -2  11   5  279.98  111.52
   2  11  -5  383.24   62.51
   2  11  -5  269.95   75.00
   2  11  -5  368.77   75.70
   2  11  -5  338.67   58.83
   2 -11  -5  310.16  105.25
   2  11  -5  370.49   57.92
  -7  -5  -1  605.89  132.01
   7  -5   1  580.88  105.60
  -7   5  -1  502.64   95.82
  -7  -5  -1  471.39  101.07
   7   5   1  421.19   81.60
   7  -5   1  271.57  114.51
  -7  -5  -1  375.72   86.89
   7  -5   1  476.74   96.88
   7   5   1  561.13  108.76
  -6  -5   9 1167.39  133.61
  -6   5   9 1191.87  191.16
   6  -5  -9 1303.70  184.93
  -6   5   9  865.77  189.98
   6   5  -9 1405.64  172.52
   6  -5  -9 1395.27  157.25
  -6  -5   9 1093.79  203.00
   6  -5  -9 1146.13  122.34
   6   5  -9 1421.99  181.33
  -6   5   9 1274.27  220.28
   1  11  -5   47.81   26.61
   1  11  -5   59.49   33.95
   1 -11  -5   68.23   51.11
  -1  11   5  105.32   43.17
  -1  11   5   61.68   31.96
   1 -11  -5   74.29   40.30
   1  11  -5   75.95   25.25
  -1  11   5   72.95   28.37
  -1  11   5   43.66   36.65
   1  11  -5   86.73   33.46
   1  11  -5   84.30   29.08
  -2  -7  -7   19.45   22.69
  -2  -7  -7   20.50   26.46
   2   7   7   18.63   22.16
   2   7   7   20.65   15.88
  -2  -7  -7    7.93   26.13
   2  -7   7   20.23   22.83
  -2  -7  -7   15.96   27.39
  -2  -7  -7   18.22   25.13
   3   5 -10 3361.18  380.09
   3  -5 -10 3191.90  338.34
   3   5 -10 2953.56  325.70
  -3   5  10 2851.83  426.62
   3   5 -10 2983.46  366.88
   3   5 -10 2966.84  359.39
  -3  -5  10 2250.62  346.93
   5  10  -4 1349.05  158.67
  -5  10   4 1133.15  232.72
   5 -10  -4 1248.75  220.08
   5 -10  -4 1101.81  187.74
  -5 -10   4 1237.01  183.94
  -5  10   4 1259.05  158.91
  -5  10   4 1138.74  178.89
   5 -10  -4 1353.92  197.73
   5  10  -4 1094.37  174.41
  -5 -10   4 1140.70  132.25
   5 -10  -4 1146.41  103.89
  -8  -5   4  490.14  118.79
  -8  -5   4  467.10   96.85
   8  -5  -4  636.14  110.66
   8   5  -4  577.08  100.79
   8  -5  -4  610.43  111.90
   8   5  -4  470.42   85.00
  -8   5   4  576.20  102.39
  -7   6   7 2615.52  337.16
  -7   6   7 2781.52  343.74
   7  -6  -7 2379.53  271.17
  -7  -6   7 2711.24  320.10
   7   6  -7 2176.85  243.68
   7   6  -7 2612.21  294.16
   7  -6  -7 2500.48  274.12
   7  -6  -7 2308.02  244.05
   7  -6  -7 2781.97  365.16
  -4  11   1   40.96   33.05
[truncated: 6,508,976 more chars]
